# Supplementary material for: Algorithmic Explorations of Unimolecular and Bimolecular Reaction Spaces
Source: Angew Chem Int Ed Engl. 2022 Oct 17;61(46):e202210693. doi: 10.1002/anie.202210693 (PMC9827825; doi:10.1002/anie.202210693)
Supplement: Supplementary file 2 — Supporting Information [file ANIE-61-0-s001.csv]

index	DE
BDAGIHXWWSANSR_1_0_0	67.7015047474135
BDAGIHXWWSANSR_3_0_0	71.17086385588195
CSCPPACGZOOCGX_1_0_0	121.58003505728374
CSCPPACGZOOCGX_2_0_0	95.01001484178815
CSCPPACGZOOCGX_5_0_0	69.24751201454278
DQRVWGKCDJKPAQ_11_0_0	48.59769370833092
DQRVWGKCDJKPAQ_11_1_0	35.325762596914814
DQRVWGKCDJKPAQ_13_0_0	53.54736636410095
DQRVWGKCDJKPAQ_15_0_0	73.18527739282047
DQRVWGKCDJKPAQ_16_1_0	61.73881601165448
DQRVWGKCDJKPAQ_45_0_0	52.87310930850737
DQRVWGKCDJKPAQ_45_0_2	56.91162112327433
DQRVWGKCDJKPAQ_46_0_0	69.20134153780126
DQRVWGKCDJKPAQ_46_0_1	52.151946738981394
DQRVWGKCDJKPAQ_46_0_2	61.90532358719679
GMSHJLUJOABYOM_14_0_0	91.0325518588597
GMSHJLUJOABYOM_14_0_1	72.183175375161
GMSHJLUJOABYOM_3_0_0	60.99135955313599
GMSHJLUJOABYOM_4_0_0	57.135079105367055
GOOHAUXETOMSMM_1_0_0	63.12890488369966
GOOHAUXETOMSMM_1_0_1	101.77373313349008
GOOHAUXETOMSMM_3_1_1	59.884712891642735
GOOHAUXETOMSMM_5_0_0	62.799044276139426
GOOHAUXETOMSMM_7_0_0	64.20752799883225
GUPGZURVZDIQPM_14_2_3	60.533131365299226
GUPGZURVZDIQPM_15_0_2	90.90443727720526
GUPGZURVZDIQPM_16_0_0	68.3103288966656
GUPGZURVZDIQPM_16_0_3	72.15407125310747
GUPGZURVZDIQPM_20_0_1	89.30021191423037
GUPGZURVZDIQPM_24_0_0	69.36292291330574
GUPGZURVZDIQPM_34_0_2	84.41743132448366
GUPGZURVZDIQPM_40_0_0	67.44511935482535
GUPGZURVZDIQPM_7_0_1	86.06311727343424
GUPGZURVZDIQPM_9_0_1	85.1229156132294
HGINCPLSRVDWNT_1_0_0	86.42313158466351
HGINCPLSRVDWNT_6_0_1	73.65529328235787
IEZWOVIWXFLQTP_1_0_0	31.02796141176519
IEZWOVIWXFLQTP_3_0_0	62.549496738466246
IEZWOVIWXFLQTP_8_0_2	74.36040463466192
IEZWOVIWXFLQTP_9_0_1	85.1577305086041
IKHGUXGNUITLKF_1_0_0	87.1291010990786
IKHGUXGNUITLKF_2_0_0	70.47574599827584
JSEMCPMTAXQTJN_12_0_0	66.71641948118435
JSEMCPMTAXQTJN_15_0_0	88.09071661535256
JSEMCPMTAXQTJN_1_0_0	85.29488745752062
JSEMCPMTAXQTJN_2_0_0	94.97108510638832
JSEMCPMTAXQTJN_2_1_0	73.5380256387031
JSEMCPMTAXQTJN_4_0_1	141.60794719153685
JSEMCPMTAXQTJN_9_0_0	69.786461316056
KYKDRUWGNWYQSD_15_0_3	43.61035961074677
KYKDRUWGNWYQSD_15_1_2	38.51716337351476
KYKDRUWGNWYQSD_18_0_0	69.69565421474243
KYKDRUWGNWYQSD_23_0_0	98.83503391348228
KYKDRUWGNWYQSD_25_0_1	48.13766721158174
KYKDRUWGNWYQSD_27_0_1	85.86357083832226
KYKDRUWGNWYQSD_2_1_2	89.02222397690608
KYKDRUWGNWYQSD_6_0_0	85.51834541196968
KYKDRUWGNWYQSD_6_0_1	55.81277612849007
KYKDRUWGNWYQSD_8_1_3	69.69565421474243
MFKZDADVASPENT_10_0_1	46.524271462550644
MFKZDADVASPENT_11_1_1	67.86097897475187
MFKZDADVASPENT_19_0_0	49.042346921958
MFKZDADVASPENT_23_0_2	46.5975981476106
MFKZDADVASPENT_25_0_0	60.15181752037549
MFKZDADVASPENT_27_0_0	57.972244893452256
MFKZDADVASPENT_2_0_1	62.57056056243968
MFKZDADVASPENT_30_0_0	69.07788801106094
MFKZDADVASPENT_30_1_0	28.977978929001722
MFKZDADVASPENT_4_0_2	55.058177139259925
NBBJYMSMWIIQGU_10_0_0	90.70571971500989
NBBJYMSMWIIQGU_4_0_2	87.51084006207094
NBBJYMSMWIIQGU_6_0_2	85.95187823501696
NBBJYMSMWIIQGU_8_0_0	70.52399150834276
PHILMFQVUWCHOQ_7_0_0	74.63965809071865
PPDZRFISKQZISE_14_1_0	88.03904522197755
PPDZRFISKQZISE_19_0_1	61.1095890111784
PPDZRFISKQZISE_23_0_2	85.37101841245715
PPDZRFISKQZISE_2_0_0	100.95907803941785
PPDZRFISKQZISE_30_0_2	69.82321741471068
PPDZRFISKQZISE_32_0_2	73.92856615955097
PPDZRFISKQZISE_32_1_0	43.76797352277322
PPDZRFISKQZISE_44_0_1	81.62377903001897
PPDZRFISKQZISE_52_0_0	45.752058250919845
PPDZRFISKQZISE_5_0_1	83.42588564830251
RUOJZAUFBMNUDX_10_0_0	101.09878288809611
RUOJZAUFBMNUDX_15_0_0	71.96440037347514
RUOJZAUFBMNUDX_17_0_0	74.2879513216856
RUOJZAUFBMNUDX_18_0_1	71.45405655114544
RUOJZAUFBMNUDX_23_0_0	87.70802848708954
RUOJZAUFBMNUDX_2_1_1	89.11897700719365
RUOJZAUFBMNUDX_31_0_0	91.2316999663777
RUOJZAUFBMNUDX_7_0_0	76.65588164139677
RUOJZAUFBMNUDX_8_0_0	125.50048945630223
SCKXCAADGDQQCS_3_1_0	55.15992393184433
SCKXCAADGDQQCS_6_0_0	68.4897813673544
SHQSVMDWKBRBGB_10_0_1	81.55915621923327
SHQSVMDWKBRBGB_2_1_0	108.62238568620512
SHQSVMDWKBRBGB_5_0_0	104.1501760730305
SHQSVMDWKBRBGB_6_0_0	81.94582009401515
UNDVYEZBHTWISS_10_0_0	64.40832380713545
UNDVYEZBHTWISS_12_0_3	85.09104583575422
UNDVYEZBHTWISS_13_0_0	100.15303372060671
UNDVYEZBHTWISS_15_0_2	102.9684272623254
UNDVYEZBHTWISS_17_0_2	73.6146316299967
UNDVYEZBHTWISS_19_0_0	44.9256081792808
UNDVYEZBHTWISS_22_0_2	98.98847103424657
UNDVYEZBHTWISS_26_0_1	82.10974674950904
UNDVYEZBHTWISS_27_0_0	90.72367760539947
UUIQMZJEGPQKFD_22_0_0	77.38583117374347
UUIQMZJEGPQKFD_24_0_3	75.51116684718096
UUIQMZJEGPQKFD_2_0_0	92.80006082725123
UUIQMZJEGPQKFD_38_0_2	90.72211349889713
UUIQMZJEGPQKFD_42_0_1	97.18388636765894
UUIQMZJEGPQKFD_43_0_3	80.27307306261065
UUIQMZJEGPQKFD_44_0_2	81.44031150619469
UUIQMZJEGPQKFD_46_0_0	92.17485400090851
UUIQMZJEGPQKFD_48_0_0	94.58218043348893
UUIQMZJEGPQKFD_48_0_1	73.54103263689353
WNVAJGCMEDTLIE_10_0_0	75.21375040050515
WNVAJGCMEDTLIE_10_0_3	79.56522700252094
WNVAJGCMEDTLIE_13_1_1	61.31200775978243
WNVAJGCMEDTLIE_20_0_0	67.73476227377827
WNVAJGCMEDTLIE_22_0_2	88.16105216731387
WNVAJGCMEDTLIE_26_0_0	83.15351421563818
WNVAJGCMEDTLIE_29_0_2	70.18248132691468
WNVAJGCMEDTLIE_37_0_0	57.875294145541574
WNVAJGCMEDTLIE_37_0_3	74.7201162455643
WNVAJGCMEDTLIE_38_0_0	76.23512827441758
WSMYVTOQOOLQHP_1_0_0	74.47986606786444
WSMYVTOQOOLQHP_2_0_0	49.04952272016203
WSMYVTOQOOLQHP_6_0_2	60.822361541753054
WSMYVTOQOOLQHP_9_0_0	71.5292209960522
XNWRZCQKQJHEGJ_10_0_1	58.598460474374434
XNWRZCQKQJHEGJ_15_0_0	75.10670959618437
XNWRZCQKQJHEGJ_16_0_2	53.82623499949034
XNWRZCQKQJHEGJ_22_0_1	66.03321945119802
XNWRZCQKQJHEGJ_29_0_0	50.30799866668872
XNWRZCQKQJHEGJ_29_0_1	72.46748165195797
XNWRZCQKQJHEGJ_40_0_0	65.37848043044576
XNWRZCQKQJHEGJ_40_0_3	59.833385430993786
XNWRZCQKQJHEGJ_44_0_0	67.96029769753034
XNWRZCQKQJHEGJ_46_0_0	75.31696819612009
XSASRUDTFFBDDK_10_0_1	60.730379450483554
XSASRUDTFFBDDK_13_1_0	74.74313427395444
XSASRUDTFFBDDK_21_0_3	52.9534306877413
XSASRUDTFFBDDK_25_0_3	41.26778150649386
XSASRUDTFFBDDK_29_0_1	69.94605596756415
XSASRUDTFFBDDK_31_0_0	60.588418761913516
XSASRUDTFFBDDK_34_1_2	35.056800007183
XSASRUDTFFBDDK_38_0_3	67.39621960006687
XSASRUDTFFBDDK_9_0_1	61.0263112673357
YFHICDDUDORKJB_10_0_0	80.18161074964794
YFHICDDUDORKJB_12_0_0	75.4090630748631
YFHICDDUDORKJB_14_0_1	118.71625329570108
YFHICDDUDORKJB_2_0_0	133.00669532266838
ZDNJYCQSGYLNJQ_14_0_0	45.00768269939044
ZDNJYCQSGYLNJQ_2_0_1	66.7082471696935
ZDNJYCQSGYLNJQ_4_0_2	74.13675815849572
ZDNJYCQSGYLNJQ_4_1_0	42.781136901502634
ZDNJYCQSGYLNJQ_8_0_1	85.07801531130525
ZDNJYCQSGYLNJQ_9_0_1	84.01342021470569
ZTQSAGDEMFDKMZ_10_0_0	99.13015458430152
ZTQSAGDEMFDKMZ_13_0_1	71.16800616754738
ZTQSAGDEMFDKMZ_21_0_0	91.06120076668702
ZTQSAGDEMFDKMZ_22_0_1	91.981399394165
ZTQSAGDEMFDKMZ_2_0_1	91.39792992461665
ZTQSAGDEMFDKMZ_4_0_2	86.5048008840975
ZTQSAGDEMFDKMZ_5_1_1	95.82379321484481
ZTQSAGDEMFDKMZ_7_0_0	92.35921696973016
ZTQSAGDEMFDKMZ_7_0_1	90.88980803649221
ZTQSAGDEMFDKMZ_9_0_2	86.470542483952
