# Supplementary material for: Algorithmic Explorations of Unimolecular and Bimolecular Reaction Spaces
Source: Angew Chem Int Ed Engl. 2022 Oct 17;61(46):e202210693. doi: 10.1002/anie.202210693 (PMC9827825; doi:10.1002/anie.202210693)
Supplement: Supplementary file 3 — Supporting Information [file ANIE-61-0-s005.csv]

index	Rsmiles	Psmiles	DE	DG	DH
GZCGUPFRVQAUEE_104_2_1	[C:0]([C:1]([C:3]([C:5](=[O:11])[H:23])([O:9][H:15])[H:20])([O:7][H:13])[H:18])([C:2]([C:4]([O:10][H:16])([H:21])[H:22])([O:8][H:14])[H:19])([O:6][H:12])[H:17]	[C:0]([C:1]([C:3]([C:5]([O:11][H:14])([H:19])[H:23])([O:9][H:15])[H:20])([O:7][H:13])[H:18])([C:2]([C:4]([O:10][H:16])([H:21])[H:22])=[O:8])([O:6][H:12])[H:17]	34.059333131472634	30.977633976977163	-2.5979923518164716
GZCGUPFRVQAUEE_104_4_0	[C:0]([C:1]([C:3]([C:5](=[O:11])[H:23])([O:9][H:15])[H:20])([O:7][H:13])[H:18])([C:2]([C:4]([O:10][H:16])([H:21])[H:22])([O:8][H:14])[H:19])([O:6][H:12])[H:17]	[C:0]([C:1]([C:3]([C:5]([O:11][H:15])([H:20])[H:23])=[O:9])([O:7][H:13])[H:18])([C:2]([C:4]([O:10][H:16])([H:21])[H:22])([O:8][H:14])[H:19])([O:6][H:12])[H:17]	50.126086369428855	44.82174856598052	-2.5979923518164716
GZCGUPFRVQAUEE_104_4_1	[C:0]([C:1]([C:3]([C:5](=[O:11])[H:23])([O:9][H:15])[H:20])([O:7][H:13])[H:18])([C:2]([C:4]([O:10][H:16])([H:21])[H:22])([O:8][H:14])[H:19])([O:6][H:12])[H:17]	[C:0]([C:1]([C:3]([C:5]([O:11][H:15])([H:20])[H:23])=[O:9])([O:7][H:13])[H:18])([C:2]([C:4]([O:10][H:16])([H:21])[H:22])([O:8][H:14])[H:19])([O:6][H:12])[H:17]	41.495948215959295	38.26050923399528	-2.5979923518164716
GZCGUPFRVQAUEE_104_4_2	[C:0]([C:1]([C:3]([C:5](=[O:11])[H:23])([O:9][H:15])[H:20])([O:7][H:13])[H:18])([C:2]([C:4]([O:10][H:16])([H:21])[H:22])([O:8][H:14])[H:19])([O:6][H:12])[H:17]	[C:0]([C:1]([C:3]([C:5]([O:11][H:15])([H:20])[H:23])=[O:9])([O:7][H:13])[H:18])([C:2]([C:4]([O:10][H:16])([H:21])[H:22])([O:8][H:14])[H:19])([O:6][H:12])[H:17]	49.101990865446226	44.677421380988214	-2.5979923518164716
GZCGUPFRVQAUEE_104_4_3	[C:0]([C:1]([C:3]([C:5](=[O:11])[H:23])([O:9][H:15])[H:20])([O:7][H:13])[H:18])([C:2]([C:4]([O:10][H:16])([H:21])[H:22])([O:8][H:14])[H:19])([O:6][H:12])[H:17]	[C:0]([C:1]([C:3]([C:5]([O:11][H:15])([H:20])[H:23])=[O:9])([O:7][H:13])[H:18])([C:2]([C:4]([O:10][H:16])([H:21])[H:22])([O:8][H:14])[H:19])([O:6][H:12])[H:17]	41.52355863403226	38.32514271247477	-2.5979923518164716
GZCGUPFRVQAUEE_117_0_0	[C:0]([C:1]([C:3]([C:5](=[O:11])[H:23])([O:9][H:15])[H:20])([O:7][H:13])[H:18])([C:2]([C:4]([O:10][H:16])([H:21])[H:22])([O:8][H:14])[H:19])([O:6][H:12])[H:17]	[C:0](/[C:1](=[C:3](/[O:9][H:15])[H:20])[H:18])([C:2]([C:4]([O:10][H:16])([H:21])[H:22])([O:8][H:14])[H:19])([O:6][H:12])[H:17].[C:5]([O:7][H:13])(=[O:11])[H:23]	65.72848257748737	61.0554193310147	10.48422562141491
GZCGUPFRVQAUEE_117_0_1	[C:0]([C:1]([C:3]([C:5](=[O:11])[H:23])([O:9][H:15])[H:20])([O:7][H:13])[H:18])([C:2]([C:4]([O:10][H:16])([H:21])[H:22])([O:8][H:14])[H:19])([O:6][H:12])[H:17]	[C:0](/[C:1](=[C:3](/[O:9][H:15])[H:20])[H:18])([C:2]([C:4]([O:10][H:16])([H:21])[H:22])([O:8][H:14])[H:19])([O:6][H:12])[H:17].[C:5]([O:7][H:13])(=[O:11])[H:23]	65.44233824549643	62.34244131547556	10.48422562141491
GZCGUPFRVQAUEE_117_0_3	[C:0]([C:1]([C:3]([C:5](=[O:11])[H:23])([O:9][H:15])[H:20])([O:7][H:13])[H:18])([C:2]([C:4]([O:10][H:16])([H:21])[H:22])([O:8][H:14])[H:19])([O:6][H:12])[H:17]	[C:0](/[C:1](=[C:3](/[O:9][H:15])[H:20])[H:18])([C:2]([C:4]([O:10][H:16])([H:21])[H:22])([O:8][H:14])[H:19])([O:6][H:12])[H:17].[C:5]([O:7][H:13])(=[O:11])[H:23]	67.95300375493548	63.90368495145748	10.48422562141491
GZCGUPFRVQAUEE_119_0_0	[C:0]([C:1]([C:3]([C:5](=[O:11])[H:23])([O:9][H:15])[H:20])([O:7][H:13])[H:18])([C:2]([C:4]([O:10][H:16])([H:21])[H:22])([O:8][H:14])[H:19])([O:6][H:12])[H:17]	[C:0](/[C:1](=[C:3](/[C:5](=[O:11])[H:23])[O:9][H:15])[H:18])([C:2]([C:4]([O:10][H:16])([H:21])[H:22])([O:8][H:14])[H:19])([O:6][H:12])[H:17].[O:7]([H:13])[H:20]	63.85850426750021	58.183308349489444	6.799235181644327
GZCGUPFRVQAUEE_119_0_2	[C:0]([C:1]([C:3]([C:5](=[O:11])[H:23])([O:9][H:15])[H:20])([O:7][H:13])[H:18])([C:2]([C:4]([O:10][H:16])([H:21])[H:22])([O:8][H:14])[H:19])([O:6][H:12])[H:17]	[C:0](/[C:1](=[C:3](/[C:5](=[O:11])[H:23])[O:9][H:15])[H:18])([C:2]([C:4]([O:10][H:16])([H:21])[H:22])([O:8][H:14])[H:19])([O:6][H:12])[H:17].[O:7]([H:13])[H:20]	57.322992825021345	52.299779277505294	6.799235181644327
GZCGUPFRVQAUEE_119_0_3	[C:0]([C:1]([C:3]([C:5](=[O:11])[H:23])([O:9][H:15])[H:20])([O:7][H:13])[H:18])([C:2]([C:4]([O:10][H:16])([H:21])[H:22])([O:8][H:14])[H:19])([O:6][H:12])[H:17]	[C:0](/[C:1](=[C:3](/[C:5](=[O:11])[H:23])[O:9][H:15])[H:18])([C:2]([C:4]([O:10][H:16])([H:21])[H:22])([O:8][H:14])[H:19])([O:6][H:12])[H:17].[O:7]([H:13])[H:20]	59.784712593441306	55.03509318801923	6.799235181644327
GZCGUPFRVQAUEE_13_2_0	[C:0]([C:1]([C:3]([C:5](=[O:11])[H:23])([O:9][H:15])[H:20])([O:7][H:13])[H:18])([C:2]([C:4]([O:10][H:16])([H:21])[H:22])([O:8][H:14])[H:19])([O:6][H:12])[H:17]	[C:0]([C:1]1([H:18])[C:3]([O:9][H:15])([H:20])[C:5]([O:11][H:13])([H:23])[O:7]1)([C:2]([C:4]([O:10][H:16])([H:21])[H:22])([O:8][H:14])[H:19])([O:6][H:12])[H:17]	60.28044509847381	56.36541332801345	6.809273422562144
GZCGUPFRVQAUEE_13_2_1	[C:0]([C:1]([C:3]([C:5](=[O:11])[H:23])([O:9][H:15])[H:20])([O:7][H:13])[H:18])([C:2]([C:4]([O:10][H:16])([H:21])[H:22])([O:8][H:14])[H:19])([O:6][H:12])[H:17]	[C:0]([C:1]1([H:18])[C:3]([O:9][H:15])([H:20])[C:5]([O:11][H:13])([H:23])[O:7]1)([C:2]([C:4]([O:10][H:16])([H:21])[H:22])([O:8][H:14])[H:19])([O:6][H:12])[H:17]	60.04763907399087	58.62507503751552	6.809273422562144
GZCGUPFRVQAUEE_13_2_3	[C:0]([C:1]([C:3]([C:5](=[O:11])[H:23])([O:9][H:15])[H:20])([O:7][H:13])[H:18])([C:2]([C:4]([O:10][H:16])([H:21])[H:22])([O:8][H:14])[H:19])([O:6][H:12])[H:17]	[C:0]([C:1]1([H:18])[C:3]([O:9][H:15])([H:20])[C:5]([O:11][H:13])([H:23])[O:7]1)([C:2]([C:4]([O:10][H:16])([H:21])[H:22])([O:8][H:14])[H:19])([O:6][H:12])[H:17]	57.949247306009674	54.88198086997777	6.809273422562144
GZCGUPFRVQAUEE_156_1_1	[C:0]([C:1]([C:3]([C:5](=[O:11])[H:23])([O:9][H:15])[H:20])([O:7][H:13])[H:18])([C:2]([C:4]([O:10][H:16])([H:21])[H:22])([O:8][H:14])[H:19])([O:6][H:12])[H:17]	[C:0]1([O:6][H:12])([H:17])[C:1]([O:7][H:13])([H:18])[C:3]([O:9][H:15])([H:20])[C:5]([O:8][H:14])([H:23])[O:11][C:2]1([C:4]([O:10][H:16])([H:21])[H:22])[H:19]	62.480493405483706	63.325121192491416	-4.853728489483745
GZCGUPFRVQAUEE_156_2_0	[C:0]([C:1]([C:3]([C:5](=[O:11])[H:23])([O:9][H:15])[H:20])([O:7][H:13])[H:18])([C:2]([C:4]([O:10][H:16])([H:21])[H:22])([O:8][H:14])[H:19])([O:6][H:12])[H:17]	[C:0]1([O:6][H:12])([H:17])[C:1]([O:7][H:13])([H:18])[C:3]([O:9][H:15])([H:20])[C:5]([O:11][H:14])([H:23])[O:8][C:2]1([C:4]([O:10][H:16])([H:21])[H:22])[H:19]	49.097598298957315	46.82726892798218	-4.853728489483745
GZCGUPFRVQAUEE_156_2_2	[C:0]([C:1]([C:3]([C:5](=[O:11])[H:23])([O:9][H:15])[H:20])([O:7][H:13])[H:18])([C:2]([C:4]([O:10][H:16])([H:21])[H:22])([O:8][H:14])[H:19])([O:6][H:12])[H:17]	[C:0]1([O:6][H:12])([H:17])[C:1]([O:7][H:13])([H:18])[C:3]([O:9][H:15])([H:20])[C:5]([O:11][H:14])([H:23])[O:8][C:2]1([C:4]([O:10][H:16])([H:21])[H:22])[H:19]	41.886886634542364	40.51703339600527	-4.853728489483745
GZCGUPFRVQAUEE_156_2_3	[C:0]([C:1]([C:3]([C:5](=[O:11])[H:23])([O:9][H:15])[H:20])([O:7][H:13])[H:18])([C:2]([C:4]([O:10][H:16])([H:21])[H:22])([O:8][H:14])[H:19])([O:6][H:12])[H:17]	[C:0]1([O:6][H:12])([H:17])[C:1]([O:7][H:13])([H:18])[C:3]([O:9][H:15])([H:20])[C:5]([O:11][H:14])([H:23])[O:8][C:2]1([C:4]([O:10][H:16])([H:21])[H:22])[H:19]	47.77418076344566	45.14366093952385	-4.853728489483745
GZCGUPFRVQAUEE_15_2_1	[C:0]([C:1]([C:3]([C:5](=[O:11])[H:23])([O:9][H:15])[H:20])([O:7][H:13])[H:18])([C:2]([C:4]([O:10][H:16])([H:21])[H:22])([O:8][H:14])[H:19])([O:6][H:12])[H:17]	[C:0]([C:1]([C:3]([C:5]([O:11][H:12])([H:17])[H:23])([O:9][H:15])[H:20])([O:7][H:13])[H:18])([C:2]([C:4]([O:10][H:16])([H:21])[H:22])([O:8][H:14])[H:19])=[O:6]	44.46030309396567	40.15245037649834	-0.45100382409181905
GZCGUPFRVQAUEE_15_2_2	[C:0]([C:1]([C:3]([C:5](=[O:11])[H:23])([O:9][H:15])[H:20])([O:7][H:13])[H:18])([C:2]([C:4]([O:10][H:16])([H:21])[H:22])([O:8][H:14])[H:19])([O:6][H:12])[H:17]	[C:0]([C:1]([C:3]([C:5]([O:11][H:12])([H:17])[H:23])([O:9][H:15])[H:20])([O:7][H:13])[H:18])([C:2]([C:4]([O:10][H:16])([H:21])[H:22])([O:8][H:14])[H:19])=[O:6]	43.42867747600205	39.62157733948321	-0.45100382409181905
GZCGUPFRVQAUEE_15_2_3	[C:0]([C:1]([C:3]([C:5](=[O:11])[H:23])([O:9][H:15])[H:20])([O:7][H:13])[H:18])([C:2]([C:4]([O:10][H:16])([H:21])[H:22])([O:8][H:14])[H:19])([O:6][H:12])[H:17]	[C:0]([C:1]([C:3]([C:5]([O:11][H:12])([H:17])[H:23])([O:9][H:15])[H:20])([O:7][H:13])[H:18])([C:2]([C:4]([O:10][H:16])([H:21])[H:22])([O:8][H:14])[H:19])=[O:6]	45.36642681196079	40.66826318548015	-0.45100382409181905
GZCGUPFRVQAUEE_15_4_0	[C:0]([C:1]([C:3]([C:5](=[O:11])[H:23])([O:9][H:15])[H:20])([O:7][H:13])[H:18])([C:2]([C:4]([O:10][H:16])([H:21])[H:22])([O:8][H:14])[H:19])([O:6][H:12])[H:17]	[C:0]([C:1]([C:3]([C:5]([O:11][H:13])([H:18])[H:23])([O:9][H:15])[H:20])=[O:7])([C:2]([C:4]([O:10][H:16])([H:21])[H:22])([O:8][H:14])[H:19])([O:6][H:12])[H:17]	55.64377740298058	51.56057308651678	-0.45100382409181905
GZCGUPFRVQAUEE_15_4_1	[C:0]([C:1]([C:3]([C:5](=[O:11])[H:23])([O:9][H:15])[H:20])([O:7][H:13])[H:18])([C:2]([C:4]([O:10][H:16])([H:21])[H:22])([O:8][H:14])[H:19])([O:6][H:12])[H:17]	[C:0]([C:1]([C:3]([C:5]([O:11][H:13])([H:18])[H:23])([O:9][H:15])[H:20])=[O:7])([C:2]([C:4]([O:10][H:16])([H:21])[H:22])([O:8][H:14])[H:19])([O:6][H:12])[H:17]	54.81797490099669	51.74004080349171	-0.45100382409181905
GZCGUPFRVQAUEE_15_4_2	[C:0]([C:1]([C:3]([C:5](=[O:11])[H:23])([O:9][H:15])[H:20])([O:7][H:13])[H:18])([C:2]([C:4]([O:10][H:16])([H:21])[H:22])([O:8][H:14])[H:19])([O:6][H:12])[H:17]	[C:0]([C:1]([C:3]([C:5]([O:11][H:13])([H:18])[H:23])([O:9][H:15])[H:20])=[O:7])([C:2]([C:4]([O:10][H:16])([H:21])[H:22])([O:8][H:14])[H:19])([O:6][H:12])[H:17]	56.6327323749806	53.115541627514546	-0.45100382409181905
GZCGUPFRVQAUEE_15_4_3	[C:0]([C:1]([C:3]([C:5](=[O:11])[H:23])([O:9][H:15])[H:20])([O:7][H:13])[H:18])([C:2]([C:4]([O:10][H:16])([H:21])[H:22])([O:8][H:14])[H:19])([O:6][H:12])[H:17]	[C:0]([C:1]([C:3]([C:5]([O:11][H:13])([H:18])[H:23])([O:9][H:15])[H:20])=[O:7])([C:2]([C:4]([O:10][H:16])([H:21])[H:22])([O:8][H:14])[H:19])([O:6][H:12])[H:17]	60.79688541702538	57.362525923492875	-0.45100382409181905
GZCGUPFRVQAUEE_173_0_2	[C:0]([C:1]([C:3]([C:5](=[O:11])[H:23])([O:9][H:15])[H:20])([O:7][H:13])[H:18])([C:2]([C:4]([O:10][H:16])([H:21])[H:22])([O:8][H:14])[H:19])([O:6][H:12])[H:17]	[C:0]([C:1]([C:3]([C:5](=[O:11])[H:23])([O:9][H:15])[H:20])([O:7][H:13])[H:18])(/[C:2](=[C:4](\[O:10][H:16])[H:22])[H:19])([O:6][H:12])[H:17].[O:8]([H:14])[H:21]	70.54901055651578	64.71630975397464	11.643403441682574
GZCGUPFRVQAUEE_173_0_3	[C:0]([C:1]([C:3]([C:5](=[O:11])[H:23])([O:9][H:15])[H:20])([O:7][H:13])[H:18])([C:2]([C:4]([O:10][H:16])([H:21])[H:22])([O:8][H:14])[H:19])([O:6][H:12])[H:17]	[C:0]([C:1]([C:3]([C:5](=[O:11])[H:23])([O:9][H:15])[H:20])([O:7][H:13])[H:18])(/[C:2](=[C:4](\[O:10][H:16])[H:22])[H:19])([O:6][H:12])[H:17].[O:8]([H:14])[H:21]	76.20475368000432	69.34105476899798	11.643403441682574
GZCGUPFRVQAUEE_179_1_2	[C:0]([C:1]([C:3]([C:5](=[O:11])[H:23])([O:9][H:15])[H:20])([O:7][H:13])[H:18])([C:2]([C:4]([O:10][H:16])([H:21])[H:22])([O:8][H:14])[H:19])([O:6][H:12])[H:17]	[C:0]1([O:6][H:12])([H:17])[C:1]([O:7][H:13])([H:18])[C:3]([C:5](=[O:11])[H:23])([H:20])[O:8][C:2]1([C:4]([O:10][H:16])([H:21])[H:22])[H:19].[O:9]([H:14])[H:15]	66.34093184951055	62.17803382646261	12.012428298279156
GZCGUPFRVQAUEE_200_1_1	[C:0]([C:1]([C:3]([C:5](=[O:11])[H:23])([O:9][H:15])[H:20])([O:7][H:13])[H:18])([C:2]([C:4]([O:10][H:16])([H:21])[H:22])([O:8][H:14])[H:19])([O:6][H:12])[H:17]	[C:0]1([O:6][H:12])([H:17])[C:1]([O:7][H:13])([H:18])[C:3]([O:9][H:15])([H:20])[C:5]([O:11][H:16])([H:23])[C:2]1([O:8][H:14])[H:19].[C:4](=[O:10])([H:21])[H:22]	76.57623930399382	73.51022788695875	5.632409177820221
GZCGUPFRVQAUEE_201_0_2	[C:0]([C:1]([C:3]([C:5](=[O:11])[H:23])([O:9][H:15])[H:20])([O:7][H:13])[H:18])([C:2]([C:4]([O:10][H:16])([H:21])[H:22])([O:8][H:14])[H:19])([O:6][H:12])[H:17]	[C-:5]#[O+:11].[C:0]([C:1]([C:3]([O:9][H:15])([H:20])[H:23])([O:7][H:13])[H:18])([C:2]([C:4]([O:10][H:16])([H:21])[H:22])([O:8][H:14])[H:19])([O:6][H:12])[H:17]	88.7467860565135	83.89300007399773	0.7010038240917764
GZCGUPFRVQAUEE_201_0_3	[C:0]([C:1]([C:3]([C:5](=[O:11])[H:23])([O:9][H:15])[H:20])([O:7][H:13])[H:18])([C:2]([C:4]([O:10][H:16])([H:21])[H:22])([O:8][H:14])[H:19])([O:6][H:12])[H:17]	[C-:5]#[O+:11].[C:0]([C:1]([C:3]([O:9][H:15])([H:20])[H:23])([O:7][H:13])[H:18])([C:2]([C:4]([O:10][H:16])([H:21])[H:22])([O:8][H:14])[H:19])([O:6][H:12])[H:17]	85.94683866744873	80.41408740600636	0.7010038240917764
GZCGUPFRVQAUEE_222_12_0	[C:0]([C:1]([C:3]([C:5](=[O:11])[H:23])([O:9][H:15])[H:20])([O:7][H:13])[H:18])([C:2]([C:4]([O:10][H:16])([H:21])[H:22])([O:8][H:14])[H:19])([O:6][H:12])[H:17]	[C:0]([C:1](/[C:3](=[C:5](\[O:11][H:12])[H:23])[O:9][H:15])([O:7][H:13])[H:18])([C:2]([C:4]([O:10][H:16])([H:21])[H:22])([O:8][H:14])[H:19])([O:6][H:20])[H:17]	53.893653407476165	48.023302034958746	7.982074569789659
GZCGUPFRVQAUEE_222_12_1	[C:0]([C:1]([C:3]([C:5](=[O:11])[H:23])([O:9][H:15])[H:20])([O:7][H:13])[H:18])([C:2]([C:4]([O:10][H:16])([H:21])[H:22])([O:8][H:14])[H:19])([O:6][H:12])[H:17]	[C:0]([C:1](/[C:3](=[C:5](\[O:11][H:12])[H:23])[O:9][H:15])([O:7][H:13])[H:18])([C:2]([C:4]([O:10][H:16])([H:21])[H:22])([O:8][H:14])[H:19])([O:6][H:20])[H:17]	51.303294191452956	46.15520625346682	7.982074569789659
GZCGUPFRVQAUEE_222_12_2	[C:0]([C:1]([C:3]([C:5](=[O:11])[H:23])([O:9][H:15])[H:20])([O:7][H:13])[H:18])([C:2]([C:4]([O:10][H:16])([H:21])[H:22])([O:8][H:14])[H:19])([O:6][H:12])[H:17]	[C:0]([C:1](/[C:3](=[C:5](\[O:11][H:12])[H:23])[O:9][H:15])([O:7][H:13])[H:18])([C:2]([C:4]([O:10][H:16])([H:21])[H:22])([O:8][H:14])[H:19])([O:6][H:20])[H:17]	51.36792767000379	46.13512594951752	7.982074569789659
GZCGUPFRVQAUEE_222_13_0	[C:0]([C:1]([C:3]([C:5](=[O:11])[H:23])([O:9][H:15])[H:20])([O:7][H:13])[H:18])([C:2]([C:4]([O:10][H:16])([H:21])[H:22])([O:8][H:14])[H:19])([O:6][H:12])[H:17]	[C:0]([C:1](/[C:3](=[C:5](\[O:11][H:13])[H:23])[O:9][H:15])([O:7][H:20])[H:18])([C:2]([C:4]([O:10][H:16])([H:21])[H:22])([O:8][H:14])[H:19])([O:6][H:12])[H:17]	66.03031464701006	61.276302675027736	7.982074569789659
GZCGUPFRVQAUEE_222_13_1	[C:0]([C:1]([C:3]([C:5](=[O:11])[H:23])([O:9][H:15])[H:20])([O:7][H:13])[H:18])([C:2]([C:4]([O:10][H:16])([H:21])[H:22])([O:8][H:14])[H:19])([O:6][H:12])[H:17]	[C:0]([C:1](/[C:3](=[C:5](\[O:11][H:13])[H:23])[O:9][H:15])([O:7][H:20])[H:18])([C:2]([C:4]([O:10][H:16])([H:21])[H:22])([O:8][H:14])[H:19])([O:6][H:12])[H:17]	67.93229594148777	62.46480566802332	7.982074569789659
GZCGUPFRVQAUEE_222_13_3	[C:0]([C:1]([C:3]([C:5](=[O:11])[H:23])([O:9][H:15])[H:20])([O:7][H:13])[H:18])([C:2]([C:4]([O:10][H:16])([H:21])[H:22])([O:8][H:14])[H:19])([O:6][H:12])[H:17]	[C:0]([C:1](/[C:3](=[C:5](\[O:11][H:13])[H:23])[O:9][H:15])([O:7][H:20])[H:18])([C:2]([C:4]([O:10][H:16])([H:21])[H:22])([O:8][H:14])[H:19])([O:6][H:12])[H:17]	67.45601623097748	62.324243540021506	7.982074569789659
GZCGUPFRVQAUEE_231_0_0	[C:0]([C:1]([C:3]([C:5](=[O:11])[H:23])([O:9][H:15])[H:20])([O:7][H:13])[H:18])([C:2]([C:4]([O:10][H:16])([H:21])[H:22])([O:8][H:14])[H:19])([O:6][H:12])[H:17]	[C:0]1([O:6][H:12])([H:17])[C:1]([O:7][H:13])([H:18])[C:3]([O:9][H:15])([H:20])[C:5]([O:10][H:16])([H:23])[O:11][C:4]([H:21])([H:22])[C:2]1([O:8][H:14])[H:19]	68.5892983879698	68.87105015347184	-7.900573613766739
GZCGUPFRVQAUEE_231_2_0	[C:0]([C:1]([C:3]([C:5](=[O:11])[H:23])([O:9][H:15])[H:20])([O:7][H:13])[H:18])([C:2]([C:4]([O:10][H:16])([H:21])[H:22])([O:8][H:14])[H:19])([O:6][H:12])[H:17]	[C:0]1([O:6][H:12])([H:17])[C:1]([O:7][H:13])([H:18])[C:3]([O:9][H:15])([H:20])[C:5]([O:11][H:16])([H:23])[O:10][C:4]([H:21])([H:22])[C:2]1([O:8][H:14])[H:19]	52.124076617449525	50.25472581696077	-7.900573613766739
GZCGUPFRVQAUEE_231_2_1	[C:0]([C:1]([C:3]([C:5](=[O:11])[H:23])([O:9][H:15])[H:20])([O:7][H:13])[H:18])([C:2]([C:4]([O:10][H:16])([H:21])[H:22])([O:8][H:14])[H:19])([O:6][H:12])[H:17]	[C:0]1([O:6][H:12])([H:17])[C:1]([O:7][H:13])([H:18])[C:3]([O:9][H:15])([H:20])[C:5]([O:11][H:16])([H:23])[O:10][C:4]([H:21])([H:22])[C:2]1([O:8][H:14])[H:19]	47.74719785501379	47.36692709797513	-7.900573613766739
GZCGUPFRVQAUEE_231_2_2	[C:0]([C:1]([C:3]([C:5](=[O:11])[H:23])([O:9][H:15])[H:20])([O:7][H:13])[H:18])([C:2]([C:4]([O:10][H:16])([H:21])[H:22])([O:8][H:14])[H:19])([O:6][H:12])[H:17]	[C:0]1([O:6][H:12])([H:17])[C:1]([O:7][H:13])([H:18])[C:3]([O:9][H:15])([H:20])[C:5]([O:11][H:16])([H:23])[O:10][C:4]([H:21])([H:22])[C:2]1([O:8][H:14])[H:19]	50.05831534345728	48.79388370101073	-7.900573613766739
GZCGUPFRVQAUEE_231_2_3	[C:0]([C:1]([C:3]([C:5](=[O:11])[H:23])([O:9][H:15])[H:20])([O:7][H:13])[H:18])([C:2]([C:4]([O:10][H:16])([H:21])[H:22])([O:8][H:14])[H:19])([O:6][H:12])[H:17]	[C:0]1([O:6][H:12])([H:17])[C:1]([O:7][H:13])([H:18])[C:3]([O:9][H:15])([H:20])[C:5]([O:11][H:16])([H:23])[O:10][C:4]([H:21])([H:22])[C:2]1([O:8][H:14])[H:19]	50.37269760294828	49.65608175397407	-7.900573613766739
GZCGUPFRVQAUEE_239_0_0	[C:0]([C:1]([C:3]([C:5](=[O:11])[H:23])([O:9][H:15])[H:20])([O:7][H:13])[H:18])([C:2]([C:4]([O:10][H:16])([H:21])[H:22])([O:8][H:14])[H:19])([O:6][H:12])[H:17]	[C:0]1([O:6][H:12])([H:17])[C:1]([O:7][H:13])([H:18])[C:3]([O:9][H:15])([H:20])[C:5](=[O:11])[C:4]([O:10][H:16])([H:22])[C:2]1([O:8][H:14])[H:19].[H:21][H:23]	93.02012575149662	89.80476707348191	-0.7194072657743764
GZCGUPFRVQAUEE_244_0_0	[C:0]([C:1]([C:3]([C:5](=[O:11])[H:23])([O:9][H:15])[H:20])([O:7][H:13])[H:18])([C:2]([C:4]([O:10][H:16])([H:21])[H:22])([O:8][H:14])[H:19])([O:6][H:12])[H:17]	[C:0]([C:1]([C:3]([C:5](=[O:11])[H:23])([O:9][H:15])[H:20])([O:7][H:13])[H:18])([C:2]([C:4](=[O:10])[H:22])([O:8][H:14])[H:19])([O:6][H:12])[H:17].[H:16][H:21]	94.59078202995478	87.00481968448848	17.901290630975115
GZCGUPFRVQAUEE_244_0_2	[C:0]([C:1]([C:3]([C:5](=[O:11])[H:23])([O:9][H:15])[H:20])([O:7][H:13])[H:18])([C:2]([C:4]([O:10][H:16])([H:21])[H:22])([O:8][H:14])[H:19])([O:6][H:12])[H:17]	[C:0]([C:1]([C:3]([C:5](=[O:11])[H:23])([O:9][H:15])[H:20])([O:7][H:13])[H:18])([C:2]([C:4](=[O:10])[H:22])([O:8][H:14])[H:19])([O:6][H:12])[H:17].[H:16][H:21]	91.84354543897095	85.6073560280211	17.901290630975115
GZCGUPFRVQAUEE_250_0_1	[C:0]([C:1]([C:3]([C:5](=[O:11])[H:23])([O:9][H:15])[H:20])([O:7][H:13])[H:18])([C:2]([C:4]([O:10][H:16])([H:21])[H:22])([O:8][H:14])[H:19])([O:6][H:12])[H:17]	[C:0]1([C:2]([C:4]([O:10][H:16])([H:21])[H:22])([O:8][H:14])[H:19])([H:17])[C:1]([O:7][H:13])([H:18])[C:3]([O:9][H:15])([H:20])[C:5](=[O:11])[O:6]1.[H:12][H:23]	73.45939961744439	68.20275253601832	4.985181644359452
GZCGUPFRVQAUEE_250_0_2	[C:0]([C:1]([C:3]([C:5](=[O:11])[H:23])([O:9][H:15])[H:20])([O:7][H:13])[H:18])([C:2]([C:4]([O:10][H:16])([H:21])[H:22])([O:8][H:14])[H:19])([O:6][H:12])[H:17]	[C:0]1([C:2]([C:4]([O:10][H:16])([H:21])[H:22])([O:8][H:14])[H:19])([H:17])[C:1]([O:7][H:13])([H:18])[C:3]([O:9][H:15])([H:20])[C:5](=[O:11])[O:6]1.[H:12][H:23]	76.12568748291858	70.35573763050436	4.985181644359452
GZCGUPFRVQAUEE_250_0_3	[C:0]([C:1]([C:3]([C:5](=[O:11])[H:23])([O:9][H:15])[H:20])([O:7][H:13])[H:18])([C:2]([C:4]([O:10][H:16])([H:21])[H:22])([O:8][H:14])[H:19])([O:6][H:12])[H:17]	[C:0]1([C:2]([C:4]([O:10][H:16])([H:21])[H:22])([O:8][H:14])[H:19])([H:17])[C:1]([O:7][H:13])([H:18])[C:3]([O:9][H:15])([H:20])[C:5](=[O:11])[O:6]1.[H:12][H:23]	69.90706833799572	65.97070124451788	4.985181644359452
GZCGUPFRVQAUEE_252_0_1	[C:0]([C:1]([C:3]([C:5](=[O:11])[H:23])([O:9][H:15])[H:20])([O:7][H:13])[H:18])([C:2]([C:4]([O:10][H:16])([H:21])[H:22])([O:8][H:14])[H:19])([O:6][H:12])[H:17]	[C:0]1([O:6][H:12])([H:17])[C:1]([O:7][H:13])([H:18])[C:3]([O:9][H:15])([H:20])[C:5](=[O:11])[O:8][C:2]1([C:4]([O:10][H:16])([H:21])[H:22])[H:19].[H:14][H:23]	74.61276207852869	70.52893025249514	6.245458891013405
GZCGUPFRVQAUEE_252_0_2	[C:0]([C:1]([C:3]([C:5](=[O:11])[H:23])([O:9][H:15])[H:20])([O:7][H:13])[H:18])([C:2]([C:4]([O:10][H:16])([H:21])[H:22])([O:8][H:14])[H:19])([O:6][H:12])[H:17]	[C:0]1([O:6][H:12])([H:17])[C:1]([O:7][H:13])([H:18])[C:3]([O:9][H:15])([H:20])[C:5](=[O:11])[O:8][C:2]1([C:4]([O:10][H:16])([H:21])[H:22])[H:19].[H:14][H:23]	82.59029035200513	76.78959253402587	6.245458891013405
GZCGUPFRVQAUEE_252_0_3	[C:0]([C:1]([C:3]([C:5](=[O:11])[H:23])([O:9][H:15])[H:20])([O:7][H:13])[H:18])([C:2]([C:4]([O:10][H:16])([H:21])[H:22])([O:8][H:14])[H:19])([O:6][H:12])[H:17]	[C:0]1([O:6][H:12])([H:17])[C:1]([O:7][H:13])([H:18])[C:3]([O:9][H:15])([H:20])[C:5](=[O:11])[O:8][C:2]1([C:4]([O:10][H:16])([H:21])[H:22])[H:19].[H:14][H:23]	74.15028757698356	69.85498504948454	6.245458891013405
GZCGUPFRVQAUEE_254_0_1	[C:0]([C:1]([C:3]([C:5](=[O:11])[H:23])([O:9][H:15])[H:20])([O:7][H:13])[H:18])([C:2]([C:4]([O:10][H:16])([H:21])[H:22])([O:8][H:14])[H:19])([O:6][H:12])[H:17]	[C:0]1([O:6][H:12])([H:17])[C:1]([O:7][H:13])([H:18])[C:3]([O:9][H:15])([H:20])[C:5](=[O:11])[O:10][C:4]([H:21])([H:22])[C:2]1([O:8][H:14])[H:19].[H:16][H:23]	80.45236548548107	76.3867314349729	8.145793499044002
GZCGUPFRVQAUEE_254_0_2	[C:0]([C:1]([C:3]([C:5](=[O:11])[H:23])([O:9][H:15])[H:20])([O:7][H:13])[H:18])([C:2]([C:4]([O:10][H:16])([H:21])[H:22])([O:8][H:14])[H:19])([O:6][H:12])[H:17]	[C:0]1([O:6][H:12])([H:17])[C:1]([O:7][H:13])([H:18])[C:3]([O:9][H:15])([H:20])[C:5](=[O:11])[O:10][C:4]([H:21])([H:22])[C:2]1([O:8][H:14])[H:19].[H:16][H:23]	83.42801553453026	79.25382234051084	8.145793499044002
GZCGUPFRVQAUEE_254_0_3	[C:0]([C:1]([C:3]([C:5](=[O:11])[H:23])([O:9][H:15])[H:20])([O:7][H:13])[H:18])([C:2]([C:4]([O:10][H:16])([H:21])[H:22])([O:8][H:14])[H:19])([O:6][H:12])[H:17]	[C:0]1([O:6][H:12])([H:17])[C:1]([O:7][H:13])([H:18])[C:3]([O:9][H:15])([H:20])[C:5](=[O:11])[O:10][C:4]([H:21])([H:22])[C:2]1([O:8][H:14])[H:19].[H:16][H:23]	74.92651682852127	71.06858842248809	8.145793499044002
GZCGUPFRVQAUEE_300_0_2	[C:0]([C:1]([C:3]([C:5](=[O:11])[H:23])([O:9][H:15])[H:20])([O:7][H:13])[H:18])([C:2]([C:4]([O:10][H:16])([H:21])[H:22])([O:8][H:14])[H:19])([O:6][H:12])[H:17]	[C:0](\[C:1]([C:3]([C:5]([O:6][H:12])([O:11][H:19])[H:23])([O:9][H:15])[H:20])([O:7][H:13])[H:18])(=[C:2](/[C:4]([O:10][H:16])([H:21])[H:22])[O:8][H:14])[H:17]	76.72119399848454	73.76311421546232	3.360181644359457
GZCGUPFRVQAUEE_313_0_1	[C:0]([C:1]([C:3]([C:5](=[O:11])[H:23])([O:9][H:15])[H:20])([O:7][H:13])[H:18])([C:2]([C:4]([O:10][H:16])([H:21])[H:22])([O:8][H:14])[H:19])([O:6][H:12])[H:17]	[C:0](\[C:1]([C:3]([C:5]([O:8][H:14])([O:11][H:17])[H:23])([O:9][H:15])[H:20])([O:7][H:13])[H:18])(=[C:2](/[C:4]([O:10][H:16])([H:21])[H:22])[H:19])[O:6][H:12]	75.96065248447856	72.88522842496724	1.6565487571701272
GZCGUPFRVQAUEE_313_0_2	[C:0]([C:1]([C:3]([C:5](=[O:11])[H:23])([O:9][H:15])[H:20])([O:7][H:13])[H:18])([C:2]([C:4]([O:10][H:16])([H:21])[H:22])([O:8][H:14])[H:19])([O:6][H:12])[H:17]	[C:0](\[C:1]([C:3]([C:5]([O:8][H:14])([O:11][H:17])[H:23])([O:9][H:15])[H:20])([O:7][H:13])[H:18])(=[C:2](/[C:4]([O:10][H:16])([H:21])[H:22])[H:19])[O:6][H:12]	80.01310883544865	76.02403094396122	1.6565487571701272
GZCGUPFRVQAUEE_314_0_1	[C:0]([C:1]([C:3]([C:5](=[O:11])[H:23])([O:9][H:15])[H:20])([O:7][H:13])[H:18])([C:2]([C:4]([O:10][H:16])([H:21])[H:22])([O:8][H:14])[H:19])([O:6][H:12])[H:17]	[C:0](\[C:1]([C:3]([C:5]([O:11][H:19])([H:17])[H:23])([O:9][H:15])[H:20])([O:7][H:13])[H:18])(=[C:2](\[C:4]([O:10][H:16])([H:21])[H:22])[O:8][H:14])[O:6][H:12]	62.66686372701255	61.82600099699533	2.037284894837449
GZCGUPFRVQAUEE_346_0_1	[C:0]([C:1]([C:3]([C:5](=[O:11])[H:23])([O:9][H:15])[H:20])([O:7][H:13])[H:18])([C:2]([C:4]([O:10][H:16])([H:21])[H:22])([O:8][H:14])[H:19])([O:6][H:12])[H:17]	[C:0]([C:1]([C:3]([C:5]([O:8][H:14])([O:11][H:21])[H:23])([O:9][H:15])[H:20])([O:7][H:13])[H:18])(/[C:2](=[C:4](\[O:10][H:16])[H:22])[H:19])([O:6][H:12])[H:17]	73.33766277446638	71.18718771797401	0.06285850860418737
GZCGUPFRVQAUEE_346_0_2	[C:0]([C:1]([C:3]([C:5](=[O:11])[H:23])([O:9][H:15])[H:20])([O:7][H:13])[H:18])([C:2]([C:4]([O:10][H:16])([H:21])[H:22])([O:8][H:14])[H:19])([O:6][H:12])[H:17]	[C:0]([C:1]([C:3]([C:5]([O:8][H:14])([O:11][H:21])[H:23])([O:9][H:15])[H:20])([O:7][H:13])[H:18])(/[C:2](=[C:4](\[O:10][H:16])[H:22])[H:19])([O:6][H:12])[H:17]	80.27352527800456	77.54260393397952	0.06285850860418737
GZCGUPFRVQAUEE_352_0_1	[C:0]([C:1]([C:3]([C:5](=[O:11])[H:23])([O:9][H:15])[H:20])([O:7][H:13])[H:18])([C:2]([C:4]([O:10][H:16])([H:21])[H:22])([O:8][H:14])[H:19])([O:6][H:12])[H:17]	[C:0]([C:1]([C:3]([C:5]([O:10][H:16])([O:11][H:19])[H:23])([O:9][H:15])[H:20])([O:7][H:13])[H:18])([C:2](=[C:4]([H:21])[H:22])[O:8][H:14])([O:6][H:12])[H:17]	80.6933291334434	77.87957653548483	-4.081261950286812
GZCGUPFRVQAUEE_37_1_2	[C:0]([C:1]([C:3]([C:5](=[O:11])[H:23])([O:9][H:15])[H:20])([O:7][H:13])[H:18])([C:2]([C:4]([O:10][H:16])([H:21])[H:22])([O:8][H:14])[H:19])([O:6][H:12])[H:17]	[C:0]1([C:2]([C:4]([O:10][H:16])([H:21])[H:22])([O:8][H:14])[H:19])([H:17])[C:1]([O:7][H:13])([H:18])[C:3]([O:9][H:15])([H:20])[C:5]([O:6][H:12])([H:23])[O:11]1	64.31156612649777	63.3389264015279	-4.547562141491406
GZCGUPFRVQAUEE_37_2_0	[C:0]([C:1]([C:3]([C:5](=[O:11])[H:23])([O:9][H:15])[H:20])([O:7][H:13])[H:18])([C:2]([C:4]([O:10][H:16])([H:21])[H:22])([O:8][H:14])[H:19])([O:6][H:12])[H:17]	[C:0]1([C:2]([C:4]([O:10][H:16])([H:21])[H:22])([O:8][H:14])[H:19])([H:17])[C:1]([O:7][H:13])([H:18])[C:3]([O:9][H:15])([H:20])[C:5]([O:11][H:12])([H:23])[O:6]1	44.95791812749343	42.484903187959304	-4.547562141491406
GZCGUPFRVQAUEE_37_2_1	[C:0]([C:1]([C:3]([C:5](=[O:11])[H:23])([O:9][H:15])[H:20])([O:7][H:13])[H:18])([C:2]([C:4]([O:10][H:16])([H:21])[H:22])([O:8][H:14])[H:19])([O:6][H:12])[H:17]	[C:0]1([C:2]([C:4]([O:10][H:16])([H:21])[H:22])([O:8][H:14])[H:19])([H:17])[C:1]([O:7][H:13])([H:18])[C:3]([O:9][H:15])([H:20])[C:5]([O:11][H:12])([H:23])[O:6]1	47.74029525045988	44.63161318746119	-4.547562141491406
GZCGUPFRVQAUEE_37_2_2	[C:0]([C:1]([C:3]([C:5](=[O:11])[H:23])([O:9][H:15])[H:20])([O:7][H:13])[H:18])([C:2]([C:4]([O:10][H:16])([H:21])[H:22])([O:8][H:14])[H:19])([O:6][H:12])[H:17]	[C:0]1([C:2]([C:4]([O:10][H:16])([H:21])[H:22])([O:8][H:14])[H:19])([H:17])[C:1]([O:7][H:13])([H:18])[C:3]([O:9][H:15])([H:20])[C:5]([O:11][H:12])([H:23])[O:6]1	43.58806488895633	41.24808196351438	-4.547562141491406
GZCGUPFRVQAUEE_37_2_3	[C:0]([C:1]([C:3]([C:5](=[O:11])[H:23])([O:9][H:15])[H:20])([O:7][H:13])[H:18])([C:2]([C:4]([O:10][H:16])([H:21])[H:22])([O:8][H:14])[H:19])([O:6][H:12])[H:17]	[C:0]1([C:2]([C:4]([O:10][H:16])([H:21])[H:22])([O:8][H:14])[H:19])([H:17])[C:1]([O:7][H:13])([H:18])[C:3]([O:9][H:15])([H:20])[C:5]([O:11][H:12])([H:23])[O:6]1	44.92968019999338	42.13036032049837	-4.547562141491406
GZCGUPFRVQAUEE_39_0_3	[C:0]([C:1]([C:3]([C:5](=[O:11])[H:23])([O:9][H:15])[H:20])([O:7][H:13])[H:18])([C:2]([C:4]([O:10][H:16])([H:21])[H:22])([O:8][H:14])[H:19])([O:6][H:12])[H:17]	[C:0]([C:1]([C:3]([C:5](=[O:11])[H:23])([O:9][H:15])[H:20])([O:7][H:13])[H:18])(=[O:6])[H:17].[C:2]([C:4]([O:10][H:16])([H:21])[H:22])([O:8][H:14])([H:12])[H:19]	93.48322776246884	86.50281208447183	17.93427342256215
GZCGUPFRVQAUEE_54_0_0	[C:0]([C:1]([C:3]([C:5](=[O:11])[H:23])([O:9][H:15])[H:20])([O:7][H:13])[H:18])([C:2]([C:4]([O:10][H:16])([H:21])[H:22])([O:8][H:14])[H:19])([O:6][H:12])[H:17]	[C:0](\[C:1]([C:3]([C:5](=[O:11])[H:23])([O:9][H:15])[H:20])([O:7][H:13])[H:18])(=[C:2](/[C:4]([O:10][H:16])([H:21])[H:22])[O:8][H:14])[H:17].[O:6]([H:12])[H:19]	66.41874302752812	60.22836180996263	14.940487571701713
GZCGUPFRVQAUEE_54_0_3	[C:0]([C:1]([C:3]([C:5](=[O:11])[H:23])([O:9][H:15])[H:20])([O:7][H:13])[H:18])([C:2]([C:4]([O:10][H:16])([H:21])[H:22])([O:8][H:14])[H:19])([O:6][H:12])[H:17]	[C:0](\[C:1]([C:3]([C:5](=[O:11])[H:23])([O:9][H:15])[H:20])([O:7][H:13])[H:18])(=[C:2](/[C:4]([O:10][H:16])([H:21])[H:22])[O:8][H:14])[H:17].[O:6]([H:12])[H:19]	72.17677019947244	64.68681680747777	14.940487571701713
GZCGUPFRVQAUEE_78_0_2	[C:0]([C:1]([C:3]([C:5](=[O:11])[H:23])([O:9][H:15])[H:20])([O:7][H:13])[H:18])([C:2]([C:4]([O:10][H:16])([H:21])[H:22])([O:8][H:14])[H:19])([O:6][H:12])[H:17]	[C:0](\[C:1]([C:3]([C:5](=[O:11])[H:23])([O:9][H:15])[H:20])([O:7][H:13])[H:18])(=[C:2](/[C:4]([O:10][H:16])([H:21])[H:22])[H:19])[O:6][H:12].[O:8]([H:14])[H:17]	75.02378080098973	68.86603007748452	13.237093690248514
GZCGUPFRVQAUEE_78_0_3	[C:0]([C:1]([C:3]([C:5](=[O:11])[H:23])([O:9][H:15])[H:20])([O:7][H:13])[H:18])([C:2]([C:4]([O:10][H:16])([H:21])[H:22])([O:8][H:14])[H:19])([O:6][H:12])[H:17]	[C:0](\[C:1]([C:3]([C:5](=[O:11])[H:23])([O:9][H:15])[H:20])([O:7][H:13])[H:18])(=[C:2](/[C:4]([O:10][H:16])([H:21])[H:22])[H:19])[O:6][H:12].[O:8]([H:14])[H:17]	72.22257839299947	64.92087785095754	13.237093690248514
GZCGUPFRVQAUEE_85_0_3	[C:0]([C:1]([C:3]([C:5](=[O:11])[H:23])([O:9][H:15])[H:20])([O:7][H:13])[H:18])([C:2]([C:4]([O:10][H:16])([H:21])[H:22])([O:8][H:14])[H:19])([O:6][H:12])[H:17]	[C:0]1([C:1]([C:3]([C:5](=[O:11])[H:23])([O:9][H:15])[H:20])([O:7][H:13])[H:18])([O:6][H:12])[C:2]([O:8][H:14])([H:19])[C:4]1([H:21])[H:22].[O:10]([H:16])[H:17]	95.40654437996402	88.00004975147266	10.886233269598415
GZCGUPFRVQAUEE_104_0_0	[C:0]([C:1]([C:3]([C:5](=[O:11])[H:23])([O:9][H:15])[H:20])([O:7][H:13])[H:18])([C:2]([C:4]([O:10][H:16])([H:21])[H:22])([O:8][H:14])[H:19])([O:6][H:12])[H:17]	[C:0]([C:1]([C:5]([C:3](=[O:9])[H:20])([O:11][H:15])[H:23])([O:7][H:13])[H:18])([C:2]([C:4]([O:10][H:16])([H:21])[H:22])([O:8][H:14])[H:19])([O:6][H:12])[H:17]	38.75624173895645	36.98415491100749	0.0
GZCGUPFRVQAUEE_156_2_1	[C:0]([C:1]([C:3]([C:5](=[O:11])[H:23])([O:9][H:14])[H:20])([O:7][H:13])[H:18])([C:2]([C:4]([O:10][H:16])([H:21])[H:22])([O:8][H:15])[H:19])([O:6][H:12])[H:17]	[C:0]1([O:6][H:12])([H:17])[C:1]([O:7][H:13])([H:18])[C:3]([O:9][H:15])([H:20])[C:5]([O:11][H:14])([H:23])[O:8][C:2]1([C:4]([O:10][H:16])([H:21])[H:22])[H:19]	41.93834241348379	42.60726754050707	-4.853728489483745
GZCGUPFRVQAUEE_15_3_1	[C:0]([C:1]([C:3]([C:5](=[O:11])[H:23])([O:9][H:15])[H:20])([O:7][H:13])[H:18])([C:2]([C:4]([O:10][H:16])([H:21])[H:22])([O:8][H:14])[H:19])([O:6][H:12])[H:17]	[C:0](=[C:1](\[O:7][H:13])[H:18])(\[C:2]([C:4]([O:10][H:16])([H:21])[H:22])([O:8][H:14])[H:19])[O:6][H:12].[C:3](=[C:5](\[O:11][H:17])[H:23])(\[O:9][H:15])[H:20]	46.74381016447887	43.35023878848607	35.950047801147214
GZCGUPFRVQAUEE_208_0_0	[C:0]([C:1]([C:3]([C:5](=[O:11])[H:23])([O:9][H:15])[H:20])([O:7][H:13])[H:18])([C:2]([C:4]([O:10][H:16])([H:21])[H:22])([O:8][H:14])[H:19])([O:6][H:12])[H:17]	[C:0]([C:1]([C:3]([C:5](=[O:11])[H:23])([O:9][H:15])[H:20])([O:7][H:13])[H:18])([C:2]([C:4]([O:10][H:16])([H:21])[H:22])([O:8][H:14])[H:19])([O:6][H:12])[H:17]	12.23141517400868	12.3882925489693	0.0
GZCGUPFRVQAUEE_213_0_1	[C:0]([C:1]([C:3]([C:5](=[O:11])[H:23])([O:9][H:15])[H:20])([O:7][H:13])[H:18])([C:2]([C:4]([O:10][H:16])([H:21])[H:22])([O:8][H:14])[H:19])([O:6][H:12])[H:17]	[C:0]([C:1]([C:3]([C:5](=[O:11])[H:23])([O:9][H:15])[H:20])([O:7][H:13])[H:18])([C:2]([C:4]([O:10][H:16])([H:21])[H:22])([O:8][H:14])[H:19])([O:6][H:12])[H:17]	11.827926565457297	10.48631125449159	0.0
GZCGUPFRVQAUEE_217_0_3	[C:0]([C:1]([C:3]([C:5](=[O:11])[H:23])([O:9][H:15])[H:20])([O:7][H:13])[H:18])([C:2]([C:4]([O:10][H:16])([H:21])[H:22])([O:8][H:14])[H:19])([O:6][H:12])[H:17]	[C:0]([C:1]([C:3]([C:5](=[O:11])[H:23])([O:9][H:15])[H:20])([O:7][H:13])[H:18])([C:2]([C:4]([O:10][H:16])([H:21])[H:22])([O:8][H:14])[H:19])([O:6][H:12])[H:17]	12.026847076954448	11.730662592988846	0.0
GZCGUPFRVQAUEE_222_2_0	[C:0]([C:1]([C:3]([C:5](=[O:11])[H:23])([O:9][H:15])[H:20])([O:7][H:13])[H:18])([C:2]([C:4]([O:10][H:16])([H:21])[H:22])([O:8][H:14])[H:19])([O:6][H:12])[H:17]	[C:0]1([C:2]([C:4]([O:10][H:16])([H:21])[H:22])([O:8][H:14])[H:19])([H:17])[C:1]([O:7][H:13])([H:18])[C:3]([O:9][H:15])([H:20])[C:5]([O:11][H:12])([H:23])[O:6]1	44.897049705933085	43.43181502349413	-4.547562141491406
GZCGUPFRVQAUEE_223_0_3	[C:0]([C:1]([C:3]([C:5](=[O:11])[H:23])([O:9][H:15])[H:20])([O:7][H:13])[H:18])([C:2]([C:4]([O:10][H:16])([H:21])[H:22])([O:8][H:14])[H:19])([O:6][H:12])[H:17]	[C:0]([C:1]([C:3]([C:5]([O:11])([H:20])[H:23])[O:9][H:15])([O:7][H:13])[H:18])([C:2]([C:4]([O:10][H:16])([H:21])[H:22])([O:8][H:14])[H:19])([O:6][H:12])[H:17]	47.39391000647834	44.425790071481465	TCIT fails
GZCGUPFRVQAUEE_229_0_1	[C:0]([C:1]([C:3]([C:5](=[O:11])[H:23])([O:9][H:15])[H:20])([O:7][H:13])[H:18])([C:2]([C:4]([O:10][H:16])([H:21])[H:22])([O:8][H:14])[H:19])([O:6][H:12])[H:17]	[C:0]([C:1]([C:3]([C:5]([O:11][H:15])([H:20])[H:23])=[O:9])([O:7][H:13])[H:18])([C:2]([C:4]([O:10][H:16])([H:21])[H:22])([O:8][H:14])[H:19])([O:6][H:12])[H:17]	48.4293006815038	43.642658215461175	-2.5979923518164716
GZCGUPFRVQAUEE_229_0_2	[C:0]([C:1]([C:3]([C:5](=[O:11])[H:23])([O:9][H:15])[H:20])([O:7][H:13])[H:18])([C:2]([C:4]([O:10][H:16])([H:21])[H:22])([O:8][H:14])[H:19])([O:6][H:12])[H:17]	[C:0]([C:1]([C:3]([C:5]([O:11][H:15])([H:20])[H:23])=[O:9])([O:7][H:13])[H:18])([C:2]([C:4]([O:10][H:16])([H:21])[H:22])([O:8][H:14])[H:19])([O:6][H:12])[H:17]	48.31070138601787	44.87006679750121	-2.5979923518164716
GZCGUPFRVQAUEE_91_0_3	[C:0]([C:1]([C:3]([C:5](=[O:11])[H:23])([O:9][H:15])[H:20])([O:7][H:13])[H:18])([C:2]([C:4]([O:10][H:16])([H:21])[H:22])([O:8][H:14])[H:19])([O:6][H:12])[H:17]	[C:0]1([C:2]([C:4]([O:10][H:16])([H:21])[H:22])([O:8][H:14])[H:19])([H:17])[C:1]([O:7][H:13])([H:18])[C:3]([O:9][H:15])([H:20])[C:5]([O:11][H:12])([H:23])[O:6]1	44.6040027695309	42.279707581478	-4.547562141491406
