# Supplementary material for: Algorithmic Explorations of Unimolecular and Bimolecular Reaction Spaces
Source: Angew Chem Int Ed Engl. 2022 Oct 17;61(46):e202210693. doi: 10.1002/anie.202210693 (PMC9827825; doi:10.1002/anie.202210693)
Supplement: Supplementary file 4 — Supporting Information [file ANIE-61-0-s003.csv]

index	Rsmiles	Psmiles	DE	DG	DH
XSASRUDTFFBDDK_5_0_3	[C:0]([C:1]([C:2](=[O:5])[H:9])([H:10])[H:11])([O:3][O:4][H:6])([H:7])[H:8]	[C:0](=[O:3])([H:7])[H:8].[C:1]([C:2](=[O:5])[H:9])([O:4][H:6])([H:10])[H:11]	98.96326822597294	93.97645022950769	-35.64603250478012
XSASRUDTFFBDDK_6_0_1	[C:0]([C:1]([C:2](=[O:5])[H:9])([H:10])[H:11])([O:3][O:4][H:6])([H:7])[H:8]	[C:0]([O:3][C:1]([C:2](=[O:5])[H:9])([H:10])[H:11])([O:4][H:6])([H:7])[H:8]	91.44068433998932	87.95235902952173	-48.26601338432122
XSASRUDTFFBDDK_9_0_1	[C:0]([C:1]([C:2](=[O:5])[H:9])([H:10])[H:11])([O:3][O:4][H:6])([H:7])[H:8]	[C:0](=[C:1]([H:10])[H:11])([H:7])[H:8].[C:2]([O:3][O:4][H:6])(=[O:5])[H:9]	64.0856627064974	62.97999096750671	11.179254302103256
XSASRUDTFFBDDK_10_0_1	[C:0]([C:1]([C:2](=[O:5])[H:9])([H:10])[H:11])([O:3][O:4][H:6])([H:7])[H:8]	[C:0](=[C:1]([C:2](=[O:5])[H:9])[H:11])([H:7])[H:8].[O:3]([O:4][H:6])[H:10]	61.24492719999994	56.81408262052211	16.38384321223709
XSASRUDTFFBDDK_11_0_1	[C:0]([C:1]([C:2](=[O:5])[H:9])([H:10])[H:11])([O:3][O:4][H:6])([H:7])[H:8]	[C:0]([C:1]([C:2](=[O:5])[H:9])([O:3][O:4][H:6])[H:11])([H:7])([H:8])[H:10]	104.87064265896822	99.72945732550033	-0.9660611854684584
XSASRUDTFFBDDK_13_2_0	[C:0]([C:1]([C:2](=[O:5])[H:9])([H:10])[H:11])([O:3][O:4][H:6])([H:7])[H:8]	[C:0]1([H:7])([H:8])[C:1]([H:10])([H:11])[C:2]([O:5][O:4][H:6])([H:9])[O:3]1	95.01874350898004	93.66771555550243	16.47442638623327
XSASRUDTFFBDDK_21_0_3	[C:0]([C:1]([C:2](=[O:5])[H:9])([H:10])[H:11])([O:3][O:4][H:6])([H:7])[H:8]	[C:0]([C:1]([C:2](=[O:5])[H:9])([H:10])[H:11])(=[O:3])[H:8].[O:4]([H:6])[H:7]	68.57423816000784	61.64778829901724	-54.35492351816445
XSASRUDTFFBDDK_24_0_2	[C:0]([C:1]([C:2](=[O:5])[H:9])([H:10])[H:11])([O:3][O:4][H:6])([H:7])[H:8]	[C-:2]#[O+:5].[C:0]([C:1]([H:9])([H:10])[H:11])([O:3][O:4][H:6])([H:7])[H:8]	87.52126000296872	82.30477352951259	-1.7043499043976988
XSASRUDTFFBDDK_26_0_2	[C:0]([C:1]([C:2](=[O:5])[H:9])([H:10])[H:11])([O:3][O:4][H:6])([H:7])[H:8]	[C:0]([C:1]([O:4][H:6])([H:10])[H:11])([O:3][C:2](=[O:5])[H:9])([H:7])[H:8]	101.67222673748208	98.6564160804986	-65.13766730401531
XSASRUDTFFBDDK_29_0_1	[C:0]([C:1]([C:2](=[O:5])[H:9])([H:10])[H:11])([O:3][O:4][H:6])([H:7])[H:8]	[C:0](/[C:1](=[C:2](/[O:5][H:10])[H:9])[H:11])([O:3][O:4][H:6])([H:7])[H:8]	69.27265623349231	64.73576254853253	12.31429254302103
XSASRUDTFFBDDK_34_1_2	[C:0]([C:1]([C:2](=[O:5])[H:9])([H:10])[H:11])([O:3][O:4][H:6])([H:7])[H:8]	[C:0]1([H:7])([H:8])[C:1]([H:10])([H:11])[C:2]([O:5][H:6])([H:9])[O:4][O:3]1	32.354389819996825	32.08895330152493	-4.594646271510514
XSASRUDTFFBDDK_36_0_2	[C:0]([C:1]([C:2](=[O:5])[H:9])([H:10])[H:11])([O:3][O:4][H:6])([H:7])[H:8]	[C:0]1([H:7])([H:8])[C:1]([H:10])([H:11])[C:2](=[O:5])[O:3]1.[O:4]([H:6])[H:9]	85.3519596614882	80.86652175550552	-60.03417782026768
XSASRUDTFFBDDK_38_0_3	[C:0]([C:1]([C:2](=[O:5])[H:9])([H:10])[H:11])([O:3][O:4][H:6])([H:7])[H:8]	[C:0]1([H:7])([H:8])[C:1]([H:10])([H:11])[C:2](=[O:5])[O:4][O:3]1.[H:6][H:9]	67.33365187850107	64.20363449252058	0.339627151051637
XSASRUDTFFBDDK_3_0_3	[C:0]([C:1]([C:2](=[O:5])[H:9])([H:10])[H:11])([O:3][O:4][H:6])([H:7])[H:8]	[C:0]([O:3][O:4][H:6])([H:7])([H:8])[H:9].[C:1](=[C:2]=[O:5])([H:10])[H:11]	91.20787831547071	87.21315283849754	21.759799235181646
XSASRUDTFFBDDK_13_1_0	[C:0]([C:1]([C:2](=[O:5])[H:9])([H:10])[H:11])([O:3][O:4][H:6])([H:7])[H:8]	[C:0](=[C:1]([H:10])[H:11])([O:3][O:4][H:6])[H:8].[C:2](=[O:5])([H:7])[H:9]	78.81895825700299	74.65919778151846	28.364005736137663
XSASRUDTFFBDDK_25_0_3	[C:0]([C:1]([C:2](=[O:5])[H:9])([H:10])[H:11])([O:3][O:4][H:6])([H:7])[H:8]	[C:0]([C:1]([H:7])([H:10])[H:11])(=[O:3])[H:8].[C:2]([O:4][H:6])(=[O:5])[H:9]	56.472717452492226	55.56722124403119	-62.50764818355641
XSASRUDTFFBDDK_31_0_0	[C:0]([C:1]([C:2](=[O:5])[H:9])([H:10])[H:11])([O:3][O:4][H:6])([H:7])[H:8]	[C:0](=[C:1](\[C:2](=[O:5])[H:9])[H:11])(\[O:3][H:7])[H:8].[O:4]([H:6])[H:10]	73.75181904449083	69.47345927352038	-52.944550669216056
XSASRUDTFFBDDK_36_0_0	[C:0]([C:1]([C:2](=[O:5])[H:9])([H:10])[H:11])([O:3][O:4][H:6])([H:7])[H:8]	[C:0](=[O:3])([H:7])[H:8].[C:1](=[C:2]=[O:5])([H:10])[H:11].[O:4]([H:6])[H:9]	86.06230041547825	80.89224964501189	-31.99689292543021
XSASRUDTFFBDDK_36_0_1	[C:0]([C:1]([C:2](=[O:5])[H:9])([H:10])[H:11])([O:3][O:4][H:6])([H:7])[H:8]	[C:0]([C:1](=[C:2]=[O:5])[H:11])([O:3][H:9])([H:7])[H:8].[O:4]([H:6])[H:10]	85.59731587597511	80.82008605251573	-45.16730401529637
RUOJZAUFBMNUDX_2_0_0	[C:0]1([C:2]([H:10])([H:11])[H:12])([H:7])[C:1]([H:8])([H:9])[O:5][C:3](=[O:6])[O:4]1	[C:0]1([H:7])([H:10])[C:2]([H:11])([H:12])[C:1]([H:8])([H:9])[O:5][C:3](=[O:6])[O:4]1	145.79053715399078	139.82794188499224	1.1101816443594603
RUOJZAUFBMNUDX_2_1_1	[C:0]1([C:2]([H:10])([H:11])[H:12])([H:7])[C:1]([H:8])([H:9])[O:5][C:3](=[O:6])[O:4]1	[C:0]1([H:7])([H:10])[C:1]([H:8])([H:9])[O:5][C:3](=[O:6])[O:4][C:2]1([H:11])[H:12]	93.37341359999641	88.01510997950598	1.1101816443594603
RUOJZAUFBMNUDX_8_0_0	[C:0]1([C:2]([H:10])([H:11])[H:12])([H:7])[C:1]([H:8])([H:9])[O:5][C:3](=[O:6])[O:4]1	[C:2]([H:8])([H:10])([H:11])[H:12].[c:0]1([H:7])[c:1]([H:9])[o:5][c:3](=[O:6])[o:4]1	127.39572367102684	120.18501200650488	18.49474187380496
RUOJZAUFBMNUDX_10_0_0	[C:0]1([C:2]([H:10])([H:11])[H:12])([H:7])[C:1]([H:8])([H:9])[O:5][C:3](=[O:6])[O:4]1	[C:0]([C:1]([O:5][C:3]([C:2]([H:10])([H:11])[H:12])=[O:6])([H:8])[H:9])(=[O:4])[H:7]	106.34089741750152	102.8199416130093	9.33341300191203
RUOJZAUFBMNUDX_15_0_0	[C:0]1([C:2]([H:10])([H:11])[H:12])([H:7])[C:1]([H:8])([H:9])[O:5][C:3](=[O:6])[O:4]1	[C:0]([C:1]([O:5][C:3]([O:4][H:10])=[O:6])([H:8])[H:9])(=[C:2]([H:11])[H:12])[H:7]	73.40355127201406	68.31068416999551	8.884082217973216
RUOJZAUFBMNUDX_17_0_0	[C:0]1([C:2]([H:10])([H:11])[H:12])([H:7])[C:1]([H:8])([H:9])[O:5][C:3](=[O:6])[O:4]1	[C:0]1([C:2]([H:10])([H:11])[H:12])([H:7])[C:1]([H:8])([H:9])[O:5]1.[C:3](=[O:4])=[O:6]	80.25407248348233	75.86966360699427	14.257170172084113
RUOJZAUFBMNUDX_17_1_0	[C:0]1([C:2]([H:10])([H:11])[H:12])([H:7])[C:1]([H:8])([H:9])[O:5][C:3](=[O:6])[O:4]1	[C:0]1([C:2]([H:10])([H:11])[H:12])([H:7])[C:1]([H:8])([H:9])[O:4]1.[C:3](=[O:5])=[O:6]	85.86651745150884	81.95964330449222	14.257170172084113
RUOJZAUFBMNUDX_23_0_0	[C:0]1([C:2]([H:10])([H:11])[H:12])([H:7])[C:1]([H:8])([H:9])[O:5][C:3](=[O:6])[O:4]1	[C:0]([C:1]([O:5][C:3](=[O:6])[H:7])([H:8])[H:9])([C:2]([H:10])([H:11])[H:12])=[O:4]	93.42235934101551	88.44369896799398	8.976338432122347
RUOJZAUFBMNUDX_31_0_0	[C:0]1([C:2]([H:10])([H:11])[H:12])([H:7])[C:1]([H:8])([H:9])[O:5][C:3](=[O:6])[O:4]1	[C:0]([C:1](=[O:5])[H:9])([C:2]([H:10])([H:11])[H:12])([O:4][C:3](=[O:6])[H:8])[H:7]	97.6203978960104	92.7822996509907	11.988049713193107
RUOJZAUFBMNUDX_7_0_0	[C:0]1([C:2]([H:10])([H:11])[H:12])([H:7])[C:1]([H:8])([H:9])[O:5][C:3](=[O:6])[O:4]1	[C:0]([C:1]([C:2]([H:10])([H:11])[H:12])([H:8])[H:9])(=[O:4])[H:7].[C:3](=[O:5])=[O:6]	81.89124476898655	76.84920593648236	-7.738527724665402
RUOJZAUFBMNUDX_18_0_1	[C:0]1([C:2]([H:10])([H:11])[H:12])([H:7])[C:1]([H:8])([H:9])[O:5][C:3](=[O:6])[O:4]1	[C:0]([C:1]([H:7])([H:8])[H:9])([C:2]([H:10])([H:11])[H:12])=[O:4].[C:3](=[O:5])=[O:6]	75.74855427351467	70.27102384800423	-14.670172084130044
UUIQMZJEGPQKFD_2_1_0	[C:0]([C:1]([C:3]([H:14])([H:15])[H:16])([H:9])[H:10])([C:4]([O:5][C:2]([H:11])([H:12])[H:13])=[O:6])([H:7])[H:8]	[C:0]([C:1]([C:3]([H:14])([H:15])[H:16])([H:9])[H:10])([H:7])([H:8])[H:11].[C:2]1([H:12])([H:13])[C:4](=[O:6])[O:5]1	121.71111511050418	118.1958068914977	37.56046845124283
UUIQMZJEGPQKFD_5_0_0	[C:0]([C:1]([C:3]([H:14])([H:15])[H:16])([H:9])[H:10])([C:4]([O:5][C:2]([H:11])([H:12])[H:13])=[O:6])([H:7])[H:8]	[C:0]([C:4]([O:5][C:2]([H:11])([H:12])[H:13])=[O:6])([H:7])([H:8])[H:14].[C:1](=[C:3]([H:15])[H:16])([H:9])[H:10]	111.76822708299602	105.9336437519953	22.36448374760994
UUIQMZJEGPQKFD_5_1_0	[C:0]([C:1]([C:3]([H:14])([H:15])[H:16])([H:9])[H:10])([C:4]([O:5][C:2]([H:11])([H:12])[H:13])=[O:6])([H:7])[H:8]	[C:0](=[C:1]([H:9])[H:10])([H:7])[H:8].[C:2]([O:5][C:4]([C:3]([H:14])([H:15])[H:16])=[O:6])([H:11])([H:12])[H:13]	120.51068943700302	118.82833646750585	22.36448374760994
UUIQMZJEGPQKFD_6_0_1	[C:0]([C:1]([C:3]([H:14])([H:15])[H:16])([H:9])[H:10])([C:4]([O:5][C:2]([H:11])([H:12])[H:13])=[O:6])([H:7])[H:8]	[C:0](=[C:4]=[O:6])([H:7])[H:8].[C:1]([C:3]([H:14])([H:15])[H:16])([O:5][C:2]([H:11])([H:12])[H:13])([H:9])[H:10]	114.51546367401554	111.10934210801874	44.3439292543021
UUIQMZJEGPQKFD_7_0_1	[C:0]([C:1]([C:3]([H:14])([H:15])[H:16])([H:9])[H:10])([C:4]([O:5][C:2]([H:11])([H:12])[H:13])=[O:6])([H:7])[H:8]	[C:0]([C:4]([C:1]([C:3]([H:14])([H:15])[H:16])([H:9])[H:10])=[O:6])([O:5][C:2]([H:11])([H:12])[H:13])([H:7])[H:8]	141.41930597700514	135.4397679515137	21.81118546845124
UUIQMZJEGPQKFD_8_0_0	[C:0]([C:1]([C:3]([H:14])([H:15])[H:16])([H:9])[H:10])([C:4]([O:5][C:2]([H:11])([H:12])[H:13])=[O:6])([H:7])[H:8]	[C:0](=[C:4]([O:5][C:2]([H:11])([H:12])[H:13])[O:6][C:1]([C:3]([H:14])([H:15])[H:16])([H:9])[H:10])([H:7])[H:8]	107.89335592046994	104.69807754651154	34.17375717017208
UUIQMZJEGPQKFD_9_0_1	[C:0]([C:1]([C:3]([H:14])([H:15])[H:16])([H:9])[H:10])([C:4]([O:5][C:2]([H:11])([H:12])[H:13])=[O:6])([H:7])[H:8]	[C:0]1([H:7])([H:8])[C:4]([C:1]([C:3]([H:14])([H:15])[H:16])([H:9])[H:10])([O:5][C:2]([H:11])([H:12])[H:13])[O:6]1	121.4268533069728	118.37464709900988	30.66324091778203
UUIQMZJEGPQKFD_10_0_0	[C:0]([C:1]([C:3]([H:14])([H:15])[H:16])([H:9])[H:10])([C:4]([O:5][C:2]([H:11])([H:12])[H:13])=[O:6])([H:7])[H:8]	[C:0](=[C:1]([C:3]([H:14])([H:15])[H:16])[H:10])([H:7])[H:8].[C:2]([O:5][C:4](=[O:6])[H:9])([H:11])([H:12])[H:13]	103.69782740346871	101.24238272999723	31.917543021032504
UUIQMZJEGPQKFD_12_0_0	[C:0]([C:1]([C:3]([H:14])([H:15])[H:16])([H:9])[H:10])([C:4]([O:5][C:2]([H:11])([H:12])[H:13])=[O:6])([H:7])[H:8]	[C:0]([C:1]([C:3]([H:14])([H:15])[H:16])([H:9])[H:10])([C:2]([H:11])([H:12])[H:13])([H:7])[H:8].[C:4](=[O:5])=[O:6]	111.53604856797584	107.78479677699434	-16.38886233269599
UUIQMZJEGPQKFD_16_0_0	[C:0]([C:1]([C:3]([H:14])([H:15])[H:16])([H:9])[H:10])([C:4]([O:5][C:2]([H:11])([H:12])[H:13])=[O:6])([H:7])[H:8]	[C:0](=[C:1]([H:9])[H:10])([C:4]([O:5][C:2]([H:11])([H:12])[H:13])=[O:6])[H:8].[C:3]([H:7])([H:14])([H:15])[H:16]	104.67674222349407	99.76899042400754	17.691921606118537
UUIQMZJEGPQKFD_17_0_1	[C:0]([C:1]([C:3]([H:14])([H:15])[H:16])([H:9])[H:10])([C:4]([O:5][C:2]([H:11])([H:12])[H:13])=[O:6])([H:7])[H:8]	[C:0](=[C:1](/[C:3]([H:14])([H:15])[H:16])[H:10])(\[C:4]([O:5][C:2]([H:11])([H:12])[H:13])=[O:6])[H:8].[H:7][H:9]	127.94040191697144	120.57344038698727	26.189292543021036
UUIQMZJEGPQKFD_22_0_0	[C:0]([C:1]([C:3]([H:14])([H:15])[H:16])([H:9])[H:10])([C:4]([O:5][C:2]([H:11])([H:12])[H:13])=[O:6])([H:7])[H:8]	[C:0]([C:1]([C:3]([H:14])([H:15])[H:16])([H:9])[H:10])(=[C:4]=[O:6])[H:8].[C:2]([O:5][H:7])([H:11])([H:12])[H:13]	77.68065602398768	72.90405370999105	39.89483747609942
UUIQMZJEGPQKFD_23_0_2	[C:0]([C:1]([C:3]([H:14])([H:15])[H:16])([H:9])[H:10])([C:4]([O:5][C:2]([H:11])([H:12])[H:13])=[O:6])([H:7])[H:8]	[C:0]([C:1]([C:3]([H:14])([H:15])[H:16])([H:9])[H:10])([C:4](=[O:6])[H:7])([O:5][C:2]([H:11])([H:12])[H:13])[H:8]	137.38630242048592	130.96186015951199	25.515774378585082
UUIQMZJEGPQKFD_24_0_3	[C:0]([C:1]([C:3]([H:14])([H:15])[H:16])([H:9])[H:10])([C:4]([O:5][C:2]([H:11])([H:12])[H:13])=[O:6])([H:7])[H:8]	[C:0](\[C:1]([C:3]([H:14])([H:15])[H:16])([H:9])[H:10])(=[C:4](\[O:5][C:2]([H:11])([H:12])[H:13])[O:6][H:7])[H:8]	74.49165274497777	70.68957268451759	27.31692160611854
UUIQMZJEGPQKFD_25_0_3	[C:0]([C:1]([C:3]([H:14])([H:15])[H:16])([H:9])[H:10])([C:4]([O:5][C:2]([H:11])([H:12])[H:13])=[O:6])([H:7])[H:8]	[C:0]1([C:1]([C:3]([H:14])([H:15])[H:16])([H:9])[H:10])([H:8])[C:4]([O:5][C:2]([H:11])([H:12])[H:13])([H:7])[O:6]1	112.87452633148513	107.95610687048986	41.108269598470365
UUIQMZJEGPQKFD_29_0_1	[C:0]([C:1]([C:3]([H:14])([H:15])[H:16])([H:9])[H:10])([C:4]([O:5][C:2]([H:11])([H:12])[H:13])=[O:6])([H:7])[H:8]	[C:0]1([H:7])([H:8])[C:1]([H:9])([H:10])[C:4]1([O:5][C:2]([H:11])([H:12])[H:13])[O:6][C:3]([H:14])([H:15])[H:16]	131.75503216747128	128.55724375548354	35.20697896749522
UUIQMZJEGPQKFD_41_0_1	[C:0]([C:1]([C:3]([H:14])([H:15])[H:16])([H:9])[H:10])([C:4]([O:5][C:2]([H:11])([H:12])[H:13])=[O:6])([H:7])[H:8]	[C:0]1([H:7])([H:8])[C:1]([H:9])([H:10])[C:3]([H:15])([H:16])[C:2]([H:12])([H:13])[O:5][C:4]1=[O:6].[H:11][H:14]	161.6169542534831	154.81286874500458	11.674235181644365
UUIQMZJEGPQKFD_43_0_3	[C:0]([C:1]([C:3]([H:14])([H:15])[H:16])([H:9])[H:10])([C:4]([O:5][C:2]([H:11])([H:12])[H:13])=[O:6])([H:7])[H:8]	[C:0]([C:1]([C:3]([H:14])([H:15])[H:16])([H:9])[H:10])([C:4](=[O:6])[H:11])([H:7])[H:8].[C:2](=[O:5])([H:12])[H:13]	86.54046265448378	83.19583701951007	32.03322179732313
UUIQMZJEGPQKFD_46_0_0	[C:0]([C:1]([C:3]([H:14])([H:15])[H:16])([H:9])[H:10])([C:4]([O:5][C:2]([H:11])([H:12])[H:13])=[O:6])([H:7])[H:8]	[C:0]1([H:7])([H:8])[C:1]([H:9])([H:10])[C:3]([H:15])([H:16])[C:4]1=[O:6].[C:2]([O:5][H:14])([H:11])([H:12])[H:13]	92.89901641798137	89.3893557844963	38.81907265774378
UUIQMZJEGPQKFD_47_0_1	[C:0]([C:1]([C:3]([H:14])([H:15])[H:16])([H:9])[H:10])([C:4]([O:5][C:2]([H:11])([H:12])[H:13])=[O:6])([H:7])[H:8]	[C:0]([C:1]([C:3]([O:5][C:2]([H:11])([H:12])[H:13])([H:15])[H:16])([H:9])[H:10])([C:4](=[O:6])[H:14])([H:7])[H:8]	122.43337854496413	120.86836985199172	26.709847036328874
UUIQMZJEGPQKFD_48_0_0	[C:0]([C:1]([C:3]([H:14])([H:15])[H:16])([H:9])[H:10])([C:4]([O:5][C:2]([H:11])([H:12])[H:13])=[O:6])([H:7])[H:8]	[C:0]1([H:7])([H:8])[C:1]([H:9])([H:10])[C:3]([H:15])([H:16])[C:4]1([O:5][C:2]([H:11])([H:12])[H:13])[O:6][H:14]	93.04271609351093	90.23461108100243	27.311663479923514
UUIQMZJEGPQKFD_1_1_1	[C:0]([C:1]([C:3]([H:14])([H:15])[H:16])([H:9])[H:10])([C:4]([O:5][C:2]([H:11])([H:12])[H:13])=[O:6])([H:7])[H:8]	[C:0]([C:1]([C:3]([H:14])([H:15])[H:16])([H:9])[H:10])(=[C:4]=[O:6])[H:8].[C:2](=[O:5])([H:12])[H:13].[H:7][H:11]	106.46451678897476	100.4015200000157	60.84990439770554
UUIQMZJEGPQKFD_2_0_0	[C:0]([C:1]([C:3]([H:14])([H:15])[H:16])([H:9])[H:10])([C:4](=[O:5])[O:6][C:2]([H:11])([H:12])[H:13])([H:7])[H:8]	[C:0](=[C:1]([C:3]([H:14])([H:15])[H:16])[H:9])([H:7])[H:8].[C:2]([H:10])([H:11])([H:12])[H:13].[C:4](=[O:5])=[O:6]	100.58914534047003	95.79999283650508	0.2605162523900514
UUIQMZJEGPQKFD_3_0_0	[C:0]([C:1]([C:3]([H:14])([H:15])[H:16])([H:9])[H:10])([C:4]([O:5][C:2]([H:11])([H:12])[H:13])=[O:6])([H:7])[H:8]	[C:0](=[C:4]=[O:6])([H:7])[H:8].[C:1]([C:3]([H:14])([H:15])[H:16])([H:9])([H:10])[H:11].[C:2](=[O:5])([H:12])[H:13]	126.44818432599361	120.16806925001198	49.82624282982791
UUIQMZJEGPQKFD_4_1_1	[C:0]([C:1]([C:3]([H:14])([H:15])[H:16])([H:9])[H:10])([C:4]([O:5][C:2]([H:11])([H:12])[H:13])=[O:6])([H:7])[H:8]	[C:0]([C:1]([C:3]([C:2]([H:11])([H:12])[H:13])([H:15])[H:16])([H:9])[H:10])([C:4]([O:5][H:14])=[O:6])([H:7])[H:8]	107.44468662799696	103.97957916900641	-9.473709369024851
UUIQMZJEGPQKFD_21_0_2	[C:0]([C:1]([C:3]([H:14])([H:15])[H:16])([H:9])[H:10])([C:4]([O:5][C:2]([H:11])([H:12])[H:13])=[O:6])([H:7])[H:8]	[C:0](=[C:1](\[C:3]([H:9])([H:15])[H:16])[H:10])(\[C:4]([O:5][C:2]([H:11])([H:12])[H:13])=[O:6])[H:8].[H:7][H:14]	113.20773387599993	106.46263426051519	26.189292543021036
UUIQMZJEGPQKFD_36_0_0	[C:0]([C:1]([C:3]([H:14])([H:15])[H:16])([H:9])[H:10])([C:4]([O:5][C:2]([H:11])([H:12])[H:13])=[O:6])([H:7])[H:8]	[C:0](=[C:4]=[O:6])([H:7])[H:8].[C:1]([C:3]([H:14])([H:15])[H:16])([O:5][C:2]([H:11])([H:12])[H:13])([H:9])[H:10]	114.51546367401554	111.10934210801874	44.3439292543021
UUIQMZJEGPQKFD_48_0_1	[C:0]([C:1]([C:3]([H:14])([H:15])[H:16])([H:9])[H:10])([C:4]([O:5][C:2]([H:11])([H:12])[H:13])=[O:6])([H:7])[H:8]	[C:0](=[C:4]([O:5][C:2]([H:11])([H:12])[H:13])[O:6][H:14])([H:7])[H:8].[C:1](=[C:3]([H:15])[H:16])([H:9])[H:10]	72.03369803347697	68.20714510250724	48.50693116634799
UUIQMZJEGPQKFD_49_0_0	[C:0]([C:1]([C:3]([H:14])([H:15])[H:16])([H:9])[H:10])([C:4]([O:5][C:2]([H:11])([H:12])[H:13])=[O:6])([H:7])[H:8]	[C:0]([C:1](=[C:3]([H:15])[H:16])[H:10])([C:4]([O:5][C:2]([H:11])([H:12])[H:13])=[O:6])([H:7])[H:8].[H:9][H:14]	129.90513416150475	122.90903074601167	30.963432122370946
BDAGIHXWWSANSR_1_0_0	[C:0]([O:1][H:3])(=[O:2])[H:4]	[C-:0]#[O+:2].[O:1]([H:3])[H:4]	79.93090509101351	74.33226533200565	1.8604206500956002
BDAGIHXWWSANSR_3_0_0	[C:0]([O:1][H:3])(=[O:2])[H:4]	[C:0](=[O:1])=[O:2].[H:3][H:4]	76.42689204301419	70.3438149499988	-8.701720841300194
GMSHJLUJOABYOM_3_0_0	[C:0](=[C:2](\[C:1](=[O:4])[H:7])[H:8])(\[O:3][H:5])[H:6]	[C:0]([C:2](=[C:1]=[O:4])[H:8])([O:3][H:5])([H:6])[H:7]	73.38974606301323	70.06080816549994	7.777246653919692
GMSHJLUJOABYOM_4_0_0	[C:0](=[C:2](\[C:1](=[O:4])[H:7])[H:8])(\[O:3][H:5])[H:6]	[C:0]([C:2]([C:1](=[O:4])[H:7])([H:5])[H:8])(=[O:3])[H:6]	68.4807392444942	64.26073785701908	-1.4103728489483771
GMSHJLUJOABYOM_14_0_0	[C:0](=[C:2](\[C:1](=[O:4])[H:7])[H:8])(\[O:3][H:5])[H:6]	[C-:1]#[O+:4].[C:0](=[C:2]([H:7])[H:8])([O:3][H:5])[H:6]	107.99375744050181	102.31416895600213	2.535133843212237
HGINCPLSRVDWNT_1_0_0	[C:0]([C:1](=[C:2]([H:6])[H:7])[H:5])(=[O:3])[H:4]	[C-:0]#[O+:3].[C:1](=[C:2]([H:6])[H:7])([H:4])[H:5]	94.08563688249954	89.20675052001147	0.8864722753346105
HGINCPLSRVDWNT_6_0_1	[C:0]([C:1](=[C:2]([H:6])[H:7])[H:5])(=[O:3])[H:4]	[C:0](=[C:1]([C:2]([H:4])([H:6])[H:7])[H:5])=[O:3]	75.98889041199644	72.8582455164997	0.6790152963671148
IEZWOVIWXFLQTP_1_0_0	[C:0](=[C:1]([H:6])[H:7])([O:2][O:3][H:4])[H:5]	[C:0]([C:1]([O:3][H:4])([H:6])[H:7])(=[O:2])[H:5]	55.83767783850824	53.60060647100264	-64.01003824091778
IEZWOVIWXFLQTP_3_0_0	[C:0](=[C:1]([H:6])[H:7])([O:2][O:3][H:4])[H:5]	[C:0]1([C:1]([H:4])([H:6])[H:7])([H:5])[O:2][O:3]1	67.24266300101678	63.82461875451442	-4.827437858508604
IEZWOVIWXFLQTP_8_0_2	[C:0](=[C:1]([H:6])[H:7])([O:2][O:3][H:4])[H:5]	[C:0](=[C:1]([H:6])[H:7])=[O:2].[O:3]([H:4])[H:5]	94.34040573949837	88.53657037400919	-60.36089866156789
IEZWOVIWXFLQTP_9_0_1	[C:0](=[C:1]([H:6])[H:7])([O:2][O:3][H:4])[H:5]	[C:0](=[C:1]([H:6])[H:7])([O:2][H:5])[O:3][H:4]	102.49112663500124	95.97318545851368	-67.35325047801146
IKHGUXGNUITLKF_1_0_0	[C:0]([C:1](=[O:2])[H:3])([H:4])([H:5])[H:6]	[C-:1]#[O+:2].[C:0]([H:3])([H:4])([H:5])[H:6]	92.54761109799468	88.00757986550715	-5.454349904397705
IKHGUXGNUITLKF_2_0_0	[C:0]([C:1](=[O:2])[H:3])([H:4])([H:5])[H:6]	[C:0](=[C:1]([O:2][H:4])[H:3])([H:5])[H:6]	68.71542779750806	65.81947145500735	10.237810707456976
ILHIHKRJJMKBEE_1_0_1	[C:0]([C:1]([H:7])([H:8])[H:9])([O:2][O:3][H:4])([H:5])[H:6]	[C:0](=[O:2])([H:5])[H:6].[C:1]([O:3][H:4])([H:7])([H:8])[H:9]	100.52513937150678	96.1852836694954	-36.63814531548757
ILHIHKRJJMKBEE_2_0_2	[C:0]([C:1]([H:7])([H:8])[H:9])([O:2][O:3][H:4])([H:5])[H:6]	[C:0]([O:2][C:1]([H:7])([H:8])[H:9])([O:3][H:4])([H:5])[H:6]	94.36613362900475	90.16872258349044	-50.752629063097515
ILHIHKRJJMKBEE_5_0_0	[C:0]([C:1]([H:7])([H:8])[H:9])([O:2][O:3][H:4])([H:5])[H:6]	[C:0](=[C:1]([H:8])[H:9])([H:5])[H:6].[O:2]([O:3][H:4])[H:7]	71.7237083404927	66.44760846449091	18.974665391969403
ILHIHKRJJMKBEE_8_0_0	[C:0]([C:1]([H:7])([H:8])[H:9])([O:2][O:3][H:4])([H:5])[H:6]	[C:0]([C:1]([H:7])([H:8])[H:9])(=[O:2])[H:6].[O:3]([H:4])[H:5]	66.1282061290126	60.67954114050062	-58.94287762906309
JQQGJTHDBODIPT_1_0_1	[C:0]1([O:3][O:5][H:6])([H:7])[C:2]([H:10])([H:11])[C:1]([H:8])([H:9])[O:4]1	[C:0]([O:3][O:5][H:6])(=[O:4])[H:7].[C:1](=[C:2]([H:10])[H:11])([H:8])[H:9]	60.732879447972955	56.78960975001256	-5.295172084130012
JQQGJTHDBODIPT_4_0_0	[C:0]1([O:3][O:5][H:6])([H:7])[C:2]([H:10])([H:11])[C:1]([H:8])([H:9])[O:4]1	[C:0](=[O:3])([O:4][C:1]([C:2]([O:5][H:6])([H:10])[H:11])([H:8])[H:9])[H:7]	82.15103370197271	77.91659959599836	-81.61209369024857
JQQGJTHDBODIPT_5_0_0	[C:0]1([O:3][O:5][H:6])([H:7])[C:2]([H:10])([H:11])[C:1]([H:8])([H:9])[O:4]1	[C:0]1([O:5][H:6])([H:7])[O:3][C:2]([H:10])([H:11])[C:1]([H:8])([H:9])[O:4]1	76.04473875748027	71.53420047148963	-76.1264340344168
JQQGJTHDBODIPT_10_2_2	[C:0]1([O:3][O:5][H:6])([H:7])[C:2]([H:10])([H:11])[C:1]([H:8])([H:9])[O:4]1	[C:0]([C:2]([C:1]([O:4][O:5][H:6])([H:8])[H:9])([H:10])[H:11])(=[O:3])[H:7]	86.1081086089696	82.27214303548797	-16.47442638623327
JQQGJTHDBODIPT_14_0_0	[C:0]1([O:3][O:5][H:6])([H:7])[C:2]([H:10])([H:11])[C:1]([H:8])([H:9])[O:4]1	[C:0]1([O:3][O:5][H:6])([H:7])[C:1]([O:4][H:8])([H:9])[C:2]1([H:10])[H:11]	71.41622868546645	66.56620776001252	8.434751434034416
JQQGJTHDBODIPT_17_0_0	[C:0]1([O:3][O:5][H:6])([H:7])[C:2]([H:10])([H:11])[C:1]([H:8])([H:9])[O:4]1	[C:0]1([O:5][H:6])([H:7])[C:2]([H:10])([H:11])[C:1]([H:8])([H:9])[O:4][O:3]1	85.5056994889924	83.21215226650455	-21.06907265774378
JQQGJTHDBODIPT_25_0_0	[C:0]1([O:3][O:5][H:6])([H:7])[C:2]([H:10])([H:11])[C:1]([H:8])([H:9])[O:4]1	[C:0]1(=[O:3])[C:2]([H:10])([H:11])[C:1]([H:8])([H:9])[O:4]1.[O:5]([H:6])[H:7]	70.33816736447739	64.55692234098468	-76.50860420650095
JQQGJTHDBODIPT_26_0_1	[C:0]1([O:3][O:5][H:6])([H:7])[C:2]([H:10])([H:11])[C:1]([H:8])([H:9])[O:4]1	[C:0]1([O:3][H:7])([O:5][H:6])[C:2]([H:10])([H:11])[C:1]([H:8])([H:9])[O:4]1	75.56343897098267	68.96580408801798	-69.57695984703633
KYKDRUWGNWYQSD_15_0_3	[C:0]1([O:5][H:6])([H:7])[C:2]([H:10])([H:11])[C:1]([H:8])([H:9])[O:4][O:3]1	[C:0]([C:2]([C:1]([O:4][O:3][H:6])([H:8])[H:9])([H:10])[H:11])(=[O:5])[H:7]	43.597477531503905	40.24971434900246	4.594646271510514
KYKDRUWGNWYQSD_18_0_0	[C:0]1([O:5][H:6])([H:7])[C:2]([H:10])([H:11])[C:1]([H:8])([H:9])[O:4][O:3]1	[C:0]1([H:7])=[C:2]([H:11])[C:1]([H:8])([H:9])[O:4][O:3]1.[O:5]([H:6])[H:10]	72.08515381248972	66.82223163600817	16.513862332695982
KYKDRUWGNWYQSD_23_0_0	[C:0]1([O:5][H:6])([H:7])[C:2]([H:10])([H:11])[C:1]([H:8])([H:9])[O:4][O:3]1	[C:0]1([C:2]([C:1]([H:7])([H:8])[H:9])([H:10])[H:11])([O:5][H:6])[O:3][O:4]1	106.83537490350153	102.64172891499554	1.8893403441682535
KYKDRUWGNWYQSD_27_0_1	[C:0]1([O:5][H:6])([H:7])[C:2]([H:10])([H:11])[C:1]([H:8])([H:9])[O:4][O:3]1	[C:0]1(=[O:5])[C:2]([H:10])([H:11])[C:1]([H:8])([H:9])[O:4][O:3]1.[H:6][H:7]	87.65993960247528	81.52352420198756	4.934273422562151
MEUKEBNAABNAEX_2_0_0	[C:0]([O:1][O:2][H:3])([H:4])([H:5])[H:6]	[C:0](=[O:1])([H:5])[H:6].[O:2]([H:3])[H:4]	66.02152951399657	61.21041417751574	-53.756692160611856
MFKZDADVASPENT_4_0_1	[C:0](/[C:2](=[C:1](/[O:5][H:7])[H:10])[H:11])([O:3][O:4][H:6])([H:8])[H:9]	[C:0](=[O:3])([H:8])[H:9].[C:1](=[C:2](/[O:4][H:6])[H:11])(\[O:5][H:7])[H:10]	84.88321006499457	82.14099354999806	-38.57648183556406
MFKZDADVASPENT_5_0_0	[C:0](/[C:2](=[C:1](/[O:5][H:7])[H:10])[H:11])([O:3][O:4][H:6])([H:8])[H:9]	[C:0]([O:3]/[C:2](=[C:1](/[O:5][H:7])[H:10])[H:11])([O:4][H:6])([H:8])[H:9]	82.46918101848988	79.27076509700372	-50.368068833652
MFKZDADVASPENT_10_0_1	[C:0](/[C:2](=[C:1](/[O:5][H:7])[H:10])[H:11])([O:3][O:4][H:6])([H:8])[H:9]	[C:0](=[C:2]([C:1]([O:3][O:4][H:6])([O:5][H:7])[H:10])[H:11])([H:8])[H:9]	59.66548578845696	58.33516564849841	-7.005497131931167
MFKZDADVASPENT_11_1_1	[C:0](/[C:2](=[C:1](/[O:5][H:7])[H:10])[H:11])([O:3][O:4][H:6])([H:8])[H:9]	[C:0](=[C:2](/[C:1]([O:5][H:7])([H:8])[H:10])[H:11])(\[O:3][O:4][H:6])[H:9]	73.87041834001244	70.3005167945011	2.8728489483747635
MFKZDADVASPENT_14_0_1	[C:0](/[C:2](=[C:1](/[O:5][H:7])[H:10])[H:11])([O:3][O:4][H:6])([H:8])[H:9]	[C:0](/[C:2](=[C:1](\[O:5][H:7])[H:10])[O:3][O:4][H:6])([H:8])([H:9])[H:11]	127.17609534597497	120.75792818002087	-3.80114722753346
MFKZDADVASPENT_19_0_0	[C:0](/[C:2](=[C:1](/[O:5][H:7])[H:10])[H:11])([O:3][O:4][H:6])([H:8])[H:9]	[C:0](/[C:2](=[C:1](/[O:5][H:7])[H:10])[H:11])(=[O:3])[H:9].[O:4]([H:6])[H:8]	65.94434584547741	59.94347249700418	-65.2588432122371
MFKZDADVASPENT_25_0_0	[C:0](/[C:2](=[C:1](/[O:5][H:7])[H:10])[H:11])([O:3][O:4][H:6])([H:8])[H:9]	[C:0]1([H:8])([H:9])[C:2]([H:6])([H:11])[C:1]([O:5][H:7])([H:10])[O:4][O:3]1	63.816461130963674	62.20627175399833	-16.908938814531545
MFKZDADVASPENT_26_0_0	[C:0](/[C:2](=[C:1](/[O:5][H:7])[H:10])[H:11])([O:3][O:4][H:6])([H:8])[H:9]	[C:0]1([H:8])([H:9])[C:2]([C:1]([O:5][H:7])([H:6])[H:10])([H:11])[O:4][O:3]1	79.4138372629992	76.24867934500043	9.991634799235182
MFKZDADVASPENT_27_0_0	[C:0](/[C:2](=[C:1](/[O:5][H:7])[H:10])[H:11])([O:3][O:4][H:6])([H:8])[H:9]	[C:0]([C:2]([C:1](=[O:5])[H:10])([H:7])[H:11])([O:3][O:4][H:6])([H:8])[H:9]	59.6115199714862	55.85022802853006	-12.31429254302103
MFKZDADVASPENT_30_0_0	[C:0](/[C:2](=[C:1](\[O:5][H:7])[H:10])[H:11])([O:3][O:4][H:6])([H:8])[H:9]	[C:0]1([H:8])([H:9])[C:2]([H:11])=[C:1]([H:10])[O:4][O:3]1.[O:5]([H:6])[H:7]	70.78934669501538	68.62130137249602	-0.39507648183556204
MFKZDADVASPENT_35_0_0	[C:0](/[C:2](=[C:1](/[O:5][H:7])[H:10])[H:11])([O:3][O:4][H:6])([H:8])[H:9]	[C:0]1([H:8])([H:9])[C:2]([H:11])=[C:1]([O:5][H:7])[O:4][O:3]1.[H:6][H:10]	100.58287024548586	95.52828122301337	12.714866156787766
MQZTXKZTLDDYNK_2_1_1	[C:0]([O:3][C:1]([C:2](=[O:5])[H:11])([H:9])[H:10])([O:4][H:6])([H:7])[H:8]	[C:0](=[O:4])([H:7])[H:8].[C:1]([C:2](=[O:5])[H:11])([O:3][H:6])([H:9])[H:10]	51.44448382898885	46.126340816468364	12.6199808795411
MQZTXKZTLDDYNK_2_2_1	[C:0]([O:3][C:1]([C:2](=[O:5])[H:11])([H:9])[H:10])([O:4][H:6])([H:7])[H:8]	[C:0](=[O:3])([H:7])[H:8].[C:1]([C:2](=[O:5])[H:11])([O:4][H:6])([H:9])[H:10]	79.70123661398698	78.61062510299394	12.6199808795411
MQZTXKZTLDDYNK_6_1_2	[C:0]([O:3][C:1]([C:2](=[O:5])[H:11])([H:9])[H:10])([O:4][H:6])([H:7])[H:8]	[C:0]([O:3][C:2]1([H:11])[C:1]([H:9])([H:10])[O:5]1)([O:4][H:6])([H:7])[H:8]	86.99540704201225	86.32648191498897	13.146510516252388
MQZTXKZTLDDYNK_6_2_1	[C:0]([O:3][C:1]([C:2](=[O:5])[H:11])([H:9])[H:10])([O:4][H:6])([H:7])[H:8]	[C:0]([O:3][C:1]1([H:10])[C:2]([H:9])([H:11])[O:5]1)([O:4][H:6])([H:7])[H:8]	79.04674420549861	75.62242486397642	13.146510516252388
MQZTXKZTLDDYNK_15_1_2	[C:0]([O:3][C:1]([C:2](=[O:5])[H:11])([H:9])[H:10])([O:4][H:6])([H:7])[H:8]	[C:0]1([H:7])([H:8])[O:3][C:1]([H:9])([H:10])[C:2]([O:5][H:6])([H:11])[O:4]1	35.94562668848995	35.54402060846949	-7.884560229445515
MQZTXKZTLDDYNK_16_0_1	[C:0]([O:3][C:1]([C:2](=[O:5])[H:11])([H:9])[H:10])([O:4][H:6])([H:7])[H:8]	[C:0]1([H:7])([H:8])[C:2](=[O:5])[C:1]([H:9])([H:10])[O:3]1.[O:4]([H:6])[H:11]	85.50695450798924	81.04536196298201	12.233986615678765
MQZTXKZTLDDYNK_22_0_3	[C:0]([O:3][C:1]([C:2](=[O:5])[H:11])([H:9])[H:10])([O:4][H:6])([H:7])[H:8]	[C:0]1([O:4][H:6])([H:8])[C:2]([O:5][H:7])([H:11])[C:1]([H:9])([H:10])[O:3]1	92.34304300099394	90.05765340198549	7.277485659655834
MQZTXKZTLDDYNK_25_0_2	[C:0]([O:3][C:1]([C:2](=[O:5])[H:11])([H:9])[H:10])([O:4][H:6])([H:7])[H:8]	[C:0]([O:3][C:1]([C:2](=[O:5])[H:11])([H:9])[H:10])(=[O:4])[H:8].[H:6][H:7]	90.45047434899247	83.17763924398467	1.4737093690248557
MQZTXKZTLDDYNK_26_0_1	[C:0]([O:3][C:1]([C:2](=[O:5])[H:11])([H:9])[H:10])([O:4][H:6])([H:7])[H:8]	[C-:2]#[O+:5].[C:0]([O:3][C:1]([H:9])([H:10])[H:11])([O:4][H:6])([H:7])[H:8]	96.07860705447938	90.93804923047423	-4.190965583174002
MQZTXKZTLDDYNK_28_0_0	[C:0]([O:3][C:1]([C:2](=[O:5])[H:11])([H:9])[H:10])([O:4][H:6])([H:7])[H:8]	[C:0]([O:3][C:1]([H:6])([H:9])[H:10])([O:4][C:2](=[O:5])[H:11])([H:7])[H:8]	85.00243686997891	82.3907423309739	-13.27987571701722
MQZTXKZTLDDYNK_30_0_2	[C:0]([O:3][C:1]([C:2](=[O:5])[H:11])([H:9])[H:10])([O:4][H:6])([H:7])[H:8]	[C:0]([O:3][H:11])([O:4][H:6])([H:7])[H:8].[C:1](=[C:2]=[O:5])([H:9])[H:10]	92.96929748198228	87.80112923997551	9.100382409177811
MQZTXKZTLDDYNK_31_0_3	[C:0]([O:3][C:1]([C:2](=[O:5])[H:11])([H:9])[H:10])([O:4][H:6])([H:7])[H:8]	[C:0]([O:3][C:2]([C:1]([H:9])([H:10])[H:11])=[O:5])([O:4][H:6])([H:7])[H:8]	102.35370205450934	96.63269794297156	-30.498565965583186
MQZTXKZTLDDYNK_33_0_1	[C:0]([O:3][C:1]([C:2](=[O:5])[H:11])([H:9])[H:10])([O:4][H:6])([H:7])[H:8]	[C:0]([O:3]/[C:1](=[C:2](/[O:5][H:9])[H:11])[H:10])([O:4][H:6])([H:7])[H:8]	67.0851581164864	63.840306491974815	10.21223709369025
MQZTXKZTLDDYNK_37_0_1	[C:0]([O:3][C:1]([C:2](=[O:5])[H:11])([H:9])[H:10])([O:4][H:6])([H:7])[H:8]	[C:0]1([H:7])([H:8])[O:3][C:1]([H:9])([H:10])[C:2](=[O:5])[O:4]1.[H:6][H:11]	68.26299344797324	65.17752923648727	0.14555449330784828
MRPPZOFPHFPLIZ_1_0_0	[C:0]([C:1](=[C:3]=[O:4])[H:8])([O:2][H:5])([H:6])[H:7]	[C:0](=[O:2])([H:6])[H:7].[C:1](=[C:3]=[O:4])([H:5])[H:8]	68.06721048396817	62.62733062850535	13.170411089866153
MRPPZOFPHFPLIZ_4_0_0	[C:0]([C:1](=[C:3]=[O:4])[H:8])([O:2][H:5])([H:6])[H:7]	[C:0](=[C:1]([C:3]([O:2][H:5])=[O:4])[H:8])([H:6])[H:7]	46.73125997451056	46.49029632651255	-25.166108986615676
MRPPZOFPHFPLIZ_5_1_0	[C:0]([C:1](=[C:3]=[O:4])[H:8])([O:2][H:5])([H:6])[H:7]	[C:0]1([O:2][H:5])([H:7])[C:1]([H:6])([H:8])[C:3]1=[O:4]	76.00018558298575	73.58427400798581	8.625239005736136
MRPPZOFPHFPLIZ_8_1_0	[C:0]([C:1](=[C:3]=[O:4])[H:8])([O:2][H:5])([H:6])[H:7]	[C:0]1([H:6])([H:7])[C:1]([H:8])=[C:3]([O:4][H:5])[O:2]1	71.3396725264814	69.59707864499363	12.368068833652012
MRPPZOFPHFPLIZ_9_0_2	[C:0]([C:1](=[C:3]=[O:4])[H:8])([O:2][H:5])([H:6])[H:7]	[C:0](=[C:1](\[C:3](=[O:4])[H:6])[H:8])(\[O:2][H:5])[H:7]	54.916493892497634	52.9856471609858	-7.777246653919692
MRPPZOFPHFPLIZ_11_0_3	[C:0]([C:1](=[C:3]=[O:4])[H:8])([O:2][H:5])([H:6])[H:7]	[C:0]([C:1](=[C:3]=[O:4])[H:8])(=[O:2])[H:7].[H:5][H:6]	93.03957854598318	86.1758796350125	10.933078393881452
MRPPZOFPHFPLIZ_13_0_1	[C:0]([C:1](=[C:3]=[O:4])[H:8])([O:2][H:5])([H:6])[H:7]	[C:0]1([H:6])([H:7])[C:1]([C:3](=[O:4])[H:5])([H:8])[O:2]1	91.79208965999385	89.67863766397933	13.71247609942639
MRPPZOFPHFPLIZ_14_0_0	[C:0]([C:1](=[C:3]=[O:4])[H:8])([O:2][H:5])([H:6])[H:7]	[C:0]1([H:6])([H:7])[C:1]([H:5])([H:8])[C:3](=[O:4])[O:2]1	67.42715079397902	65.96003358300915	-14.86687380497132
PHILMFQVUWCHOQ_7_0_0	[C:0]1([H:6])([H:7])[C:1]([H:8])([H:9])[C:2](=[O:5])[O:3][O:4]1	[C:0](=[C:1]([C:2]([O:3][O:4][H:8])=[O:5])[H:9])([H:6])[H:7]	75.89413647746814	72.71956591699313	6.911567877629057
SCKXCAADGDQQCS_3_0_0	[C:0]([O:1][O:2][H:4])(=[O:3])[H:5]	[C:0]1([O:2][H:4])([H:5])[O:1][O:3]1	89.3943758605193	87.5959336334942	18.076720841300187
SCKXCAADGDQQCS_3_1_0	[C:0]([O:1][O:2][H:4])(=[O:3])[H:5]	[C:0]1([O:3][H:4])([H:5])[O:1][O:2]1	58.101732114517056	57.34683818599681	18.076720841300187
SCKXCAADGDQQCS_6_0_0	[C:0]([O:1][O:2][H:4])(=[O:3])[H:5]	[C:0]([O:1][H:5])([O:2][H:4])=[O:3]	88.04397541650444	81.73938747001327	-79.64149139579351
UKQJDWBNQNAJHB_10_0_2	[C:0]([C:1]([O:4][H:6])([H:10])[H:11])([O:3][C:2](=[O:5])[H:7])([H:8])[H:9]	[C:0](=[C:1]([O:4][H:6])[H:11])([H:8])[H:9].[C:2]([O:3][H:10])(=[O:5])[H:7]	77.12593762599708	70.06520073202451	12.867829827915882
UKQJDWBNQNAJHB_11_1_0	[C:0]([C:1]([O:4][H:6])([H:10])[H:11])([O:3][C:2](=[O:5])[H:7])([H:8])[H:9]	[C:0]([C:1]([H:8])([H:10])[H:11])([O:3][C:2](=[O:5])[H:7])([O:4][H:6])[H:9]	121.32017669199244	114.09691483750217	-9.754780114722745
UKQJDWBNQNAJHB_13_0_1	[C:0]([C:1]([O:4][H:6])([H:10])[H:11])([O:3][C:2](=[O:5])[H:7])([H:8])[H:9]	[C:0]([C:1]([O:4][H:6])([H:10])[H:11])([C:2]([O:3][H:7])=[O:5])([H:8])[H:9]	143.8973409924909	134.26820771501102	-16.13695028680687
UKQJDWBNQNAJHB_14_0_0	[C:0]([C:1]([O:4][H:6])([H:10])[H:11])([O:3][C:2](=[O:5])[H:7])([H:8])[H:9]	[C:0]([C:1]([O:4][H:6])([H:10])[H:11])([H:7])([H:8])[H:9].[C:2](=[O:3])=[O:5]	95.57659945449838	89.33538996748987	-21.93953154875716
UKQJDWBNQNAJHB_17_0_1	[C:0]([C:1]([O:4][H:6])([H:10])[H:11])([O:3][C:2](=[O:5])[H:7])([H:8])[H:9]	[C:0](=[C:1]([H:10])[H:11])([O:3][C:2](=[O:5])[H:7])[H:9].[O:4]([H:6])[H:8]	68.92376095148144	65.47245870149172	9.169455066921607
UKQJDWBNQNAJHB_25_1_0	[C:0]([C:1]([O:4][H:6])([H:10])[H:11])([O:3][C:2](=[O:5])[H:7])([H:8])[H:9]	[C:0]1([H:8])([H:9])[C:1]([H:10])([H:11])[O:4][C:2]([O:5][H:6])([H:7])[O:3]1	42.417759671486145	41.05292650900772	5.485659655831767
UKQJDWBNQNAJHB_26_0_0	[C:0]([C:1]([O:4][H:6])([H:10])[H:11])([O:3][C:2](=[O:5])[H:7])([H:8])[H:9]	[C:0]1([H:8])([H:9])[C:1]([H:10])([H:11])[C:2](=[O:5])[O:3]1.[O:4]([H:6])[H:7]	101.5078192485048	96.51660868551497	5.103489483747626
UKQJDWBNQNAJHB_27_0_1	[C:0]([C:1]([O:4][H:6])([H:10])[H:11])([O:3][C:2](=[O:5])[H:7])([H:8])[H:9]	[C:0]([C:1]([H:7])([H:10])[H:11])([O:3][C:2]([O:4][H:6])=[O:5])([H:8])[H:9]	112.81554043849138	109.29897720052374	-20.738049713193096
UKQJDWBNQNAJHB_32_0_1	[C:0]([C:1]([O:4][H:6])([H:10])[H:11])([O:3][C:2](=[O:5])[H:7])([H:8])[H:9]	[C:0]([C:1](=[O:4])[H:11])([O:3][C:2](=[O:5])[H:7])([H:8])[H:9].[H:6][H:10]	98.35772155850367	91.8906086514948	18.345363288718943
UKQJDWBNQNAJHB_33_0_3	[C:0]([C:1]([O:4][H:6])([H:10])[H:11])([O:3][C:2](=[O:5])[H:7])([H:8])[H:9]	[C-:2]#[O+:5].[C:0]([C:1]([O:4][H:6])([H:10])[H:11])([O:3][H:7])([H:8])[H:9]	77.07008928049541	71.450741708022	8.74952198852774
UKQJDWBNQNAJHB_36_0_0	[C:0]([C:1]([O:4][H:6])([H:10])[H:11])([O:3][C:2](=[O:5])[H:7])([H:8])[H:9]	[C:0]1([H:8])([H:9])[C:1]([H:10])([H:11])[O:4][C:2](=[O:5])[O:3]1.[H:6][H:7]	81.08615008048605	77.03871380550329	6.641730401529661
UTLVMFCPERHVKU_5_0_3	[C:0]([C:1]([H:9])([H:10])[H:11])([C:2](=[O:5])[H:8])([O:3][O:4][H:6])[H:7]	[C:0]([C:2](=[O:5])[H:8])(=[O:3])[H:7].[C:1]([O:4][H:6])([H:9])([H:10])[H:11]	93.66332298901352	88.98398464752101	-35.002629063097515
UTLVMFCPERHVKU_6_0_3	[C:0]([C:1]([H:9])([H:10])[H:11])([C:2](=[O:5])[H:8])([O:3][O:4][H:6])[H:7]	[C:0]([C:2](=[O:5])[H:8])([O:3][C:1]([H:9])([H:10])[H:11])([O:4][H:6])[H:7]	102.0060617914953	97.82747603102263	-50.545889101338425
UTLVMFCPERHVKU_10_1_0	[C:0]([C:1]([H:9])([H:10])[H:11])([C:2](=[O:5])[H:8])([O:3][O:4][H:6])[H:7]	[C:0]([C:1]([O:3][O:4][H:6])([H:10])[H:11])([C:2](=[O:5])[H:8])([H:7])[H:9]	103.01948963400487	98.87792693401006	0.9660611854684584
UTLVMFCPERHVKU_11_0_1	[C:0]([C:1]([H:9])([H:10])[H:11])([C:2](=[O:5])[H:8])([O:3][O:4][H:6])[H:7]	[C-:2]#[O+:5].[C:0]([C:1]([H:9])([H:10])[H:11])([O:3][O:4][H:6])([H:7])[H:8]	89.59392388151487	84.74704050351734	-0.7382887189292403
UTLVMFCPERHVKU_12_0_3	[C:0]([C:1]([H:9])([H:10])[H:11])([C:2](=[O:5])[H:8])([O:3][O:4][H:6])[H:7]	[C:0]([C:1]([H:9])([H:10])[H:11])(=[O:3])[H:7].[C:2]([O:4][H:6])(=[O:5])[H:8]	55.65507257402341	54.31345726302203	-61.54158699808795
UTLVMFCPERHVKU_16_0_2	[C:0]([C:1]([H:9])([H:10])[H:11])([C:2](=[O:5])[H:8])([O:3][O:4][H:6])[H:7]	[C:0](=[C:1]([H:10])[H:11])([C:2](=[O:5])[H:8])[H:7].[O:3]([O:4][H:6])[H:9]	70.33502981702098	65.50822674300842	17.349904397705547
UTLVMFCPERHVKU_18_0_3	[C:0]([C:1]([H:9])([H:10])[H:11])([C:2](=[O:5])[H:8])([O:3][O:4][H:6])[H:7]	[C:0]([C:1]([H:9])([H:10])[H:11])(=[C:2]=[O:5])[H:7].[O:3]([O:4][H:6])[H:8]	87.84066233851837	81.79272577752128	18.028919694072663
UTLVMFCPERHVKU_22_0_2	[C:0]([C:1]([H:9])([H:10])[H:11])([C:2](=[O:5])[H:8])([O:3][O:4][H:6])[H:7]	[C:0](\[C:1]([H:9])([H:10])[H:11])(=[C:2](\[O:5][H:7])[H:8])[O:3][O:4][H:6]	72.51311529151499	68.56984559351892	9.47920650095603
UTLVMFCPERHVKU_25_0_3	[C:0]([C:1]([H:9])([H:10])[H:11])([C:2](=[O:5])[H:8])([O:3][O:4][H:6])[H:7]	[C:0]([C:1]([H:9])([H:10])[H:11])([C:2](=[O:5])[H:8])=[O:3].[O:4]([H:6])[H:7]	60.368923938035785	55.402813755018244	-57.97801147227531
UTLVMFCPERHVKU_34_1_3	[C:0]([C:1]([H:9])([H:10])[H:11])([C:2](=[O:5])[H:8])([O:3][O:4][H:6])[H:7]	[C:0]1([C:1]([H:9])([H:10])[H:11])([H:7])[C:2]([O:5][H:6])([H:8])[O:4][O:3]1	48.37219731704096	47.34308173699966	12.70148183556406
VEZXCJBBBCKRPI_4_0_0	[C:0]1([H:5])([H:6])[C:1]([H:7])([H:8])[C:2](=[O:4])[O:3]1	[C:0](=[C:1]([H:7])[H:8])([H:5])[H:6].[C:2](=[O:3])=[O:4]	47.215697308500246	43.79577053350264	-16.00382409177821
VEZXCJBBBCKRPI_12_0_0	[C:0]1([H:5])([H:6])[C:1]([H:7])([H:8])[C:2](=[O:4])[O:3]1	[C:0]([C:1](=[C:2]=[O:4])[H:8])([O:3][H:7])([H:5])[H:6]	85.77050849800155	81.79523581551494	14.86687380497132
WGCNASOHLSPBMP_1_0_2	[C:0]([C:1](=[O:3])[H:7])([O:2][H:4])([H:5])[H:6]	[C-:1]#[O+:3].[C:0]([O:2][H:4])([H:5])([H:6])[H:7]	91.41997652650593	87.73461323300076	-2.696462715105158
WGCNASOHLSPBMP_5_1_1	[C:0]([C:1](=[O:3])[H:7])([O:2][H:4])([H:5])[H:6]	[C:0]1([O:2][H:4])([H:6])[C:1]([H:5])([H:7])[O:3]1	58.69849364900851	56.85800828550038	12.243307839388144
WGCNASOHLSPBMP_6_0_0	[C:0]([C:1](=[O:3])[H:7])([O:2][H:4])([H:5])[H:6]	[C:0](=[C:1]=[O:3])([H:5])[H:6].[O:2]([H:4])[H:7]	91.21666344850203	86.81468430600482	3.6491395793498977
WGCNASOHLSPBMP_7_0_2	[C:0]([C:1](=[O:3])[H:7])([O:2][H:4])([H:5])[H:6]	[C:0]([C:1]([O:2][H:4])=[O:3])([H:5])([H:6])[H:7]	102.3392693360101	99.49978884850948	-30.134082217973233
WGCNASOHLSPBMP_8_0_3	[C:0]([C:1](=[O:3])[H:7])([O:2][H:4])([H:5])[H:6]	[C:0](=[C:1](\[O:3][H:5])[H:7])(\[O:2][H:4])[H:6]	68.97960929700096	65.3908824665015	9.383843212237094
WSMYVTOQOOLQHP_1_0_0	[C:0]([C:1](=[O:3])[H:5])([C:2](=[O:4])[H:6])([H:7])[H:8]	[C-:1]#[O+:3].[C:0]([C:2](=[O:4])[H:6])([H:5])([H:7])[H:8]	79.97671328450487	77.35686112198478	-6.2923040152963665
WSMYVTOQOOLQHP_2_0_0	[C:0]([C:1](=[O:3])[H:5])([C:2](=[O:4])[H:6])([H:7])[H:8]	[C:0](=[C:2]([O:4][C:1](=[O:3])[H:5])[H:6])([H:7])[H:8]	48.88487257849502	49.828019357003676	-1.6132887189292542
WSMYVTOQOOLQHP_5_0_0	[C:0]([C:1](=[O:3])[H:5])([C:2](=[O:4])[H:6])([H:7])[H:8]	[C:0]([C:2]([C:1](=[O:3])[H:5])=[O:4])([H:6])([H:7])[H:8]	137.34927936000807	130.66818571350439	-4.589149139579342
WSMYVTOQOOLQHP_6_0_2	[C:0]([C:1](=[O:3])[H:5])([C:2](=[O:4])[H:6])([H:7])[H:8]	[C:0](=[C:1](/[O:3][H:7])[H:5])(\[C:2](=[O:4])[H:6])[H:8]	58.21531133397998	56.22296867148073	1.4103728489483771
IEZWOVIWXFLQTP_9_0_2	[C:0](=[C:1]([H:6])[H:7])([O:2][O:3][H:4])[H:5]	[C:0](=[C:1]([H:6])[H:7])=[O:2].[O:3]([H:4])[H:5]	74.9214967525161	69.33603469301065	-60.36089866156789
JQQGJTHDBODIPT_31_0_0	[C:0]1([O:3][O:5][H:6])([H:7])[C:2]([H:10])([H:11])[C:1]([H:8])([H:9])[O:4]1	[C:0]([O:3][O:5][H:6])(=[O:4])[H:7].[C:1](=[C:2]([H:10])[H:11])([H:8])[H:9]	66.08177042598716	61.43129752149311	-5.295172084130012
KYKDRUWGNWYQSD_2_1_2	[C:0]1([O:5][H:6])([H:7])[C:2]([H:10])([H:11])[C:1]([H:8])([H:9])[O:4][O:3]1	[C:0]([C:2]([C:1]([H:8])([H:9])[H:10])([O:3][O:4][H:6])[H:11])(=[O:5])[H:7]	95.31367297398448	89.94595671098214	3.628585086042055
KYKDRUWGNWYQSD_6_0_0	[C:0]1([O:5][H:6])([H:7])[C:2]([H:10])([H:11])[C:1]([H:8])([H:9])[O:4][O:3]1	[C:0]([O:3][O:4][C:1]([C:2]([H:6])([H:10])[H:11])([H:8])[H:9])(=[O:5])[H:7]	85.32372173398815	79.5368291250097	-3.0862810707457005
KYKDRUWGNWYQSD_8_1_3	[C:0]1([O:5][H:6])([H:7])[C:2]([H:10])([H:11])[C:1]([H:8])([H:9])[O:4][O:3]1	[C:0]1([H:7])=[C:2]([H:11])[C:1]([H:8])([H:9])[O:4][O:3]1.[O:5]([H:6])[H:10]	72.08515381248972	66.82223163600817	16.513862332695982
KYKDRUWGNWYQSD_15_1_2	[C:0]1([O:5][H:6])([H:7])[C:2]([H:10])([H:11])[C:1]([H:8])([H:9])[O:4][O:3]1	[C:0](=[O:3])([O:5][H:6])[H:7].[C:1]([C:2]([H:8])([H:10])[H:11])(=[O:4])[H:9]	50.8000315725108	45.54903207649914	-57.9130019120459
KYKDRUWGNWYQSD_25_0_1	[C:0]1([O:5][H:6])([H:7])[C:2]([H:10])([H:11])[C:1]([H:8])([H:9])[O:4][O:3]1	[C:0](=[C:2]([H:10])[H:11])([O:3][H:7])[O:5][H:6].[C:1](=[O:4])([H:8])[H:9]	56.93581946350011	51.76953374998858	-34.3945984703633
MFKZDADVASPENT_4_0_2	[C:0](/[C:2](=[C:1](/[O:5][H:7])[H:10])[H:11])([O:3][O:4][H:6])([H:8])[H:9]	[C:0]([C:2]([C:1](=[O:5])[H:10])([H:8])[H:11])(=[O:3])[H:9].[O:4]([H:6])[H:7]	72.41836135700453	68.89364049552182	-66.66921606118548
MFKZDADVASPENT_11_1_0	[C:0](/[C:2](=[C:1](/[O:5][H:7])[H:10])[H:11])([O:3][O:4][H:6])([H:8])[H:9]	[C:0](=[C:2](/[C:1](=[O:5])[H:10])[H:11])(\[O:3][O:4][H:6])[H:9].[H:7][H:8]	96.31078556949957	90.68202535451425	12.559273422562141
MFKZDADVASPENT_23_0_2	[C:0](/[C:2](=[C:1](/[O:5][H:7])[H:10])[H:11])([O:3][O:4][H:6])([H:8])[H:9]	[C:0]([C:2]([C:1]([O:4][H:6])([O:5][H:7])[H:10])([H:9])[H:11])(=[O:3])[H:8]	70.79185673300904	68.47069909251955	-76.40846080305927
MFKZDADVASPENT_24_0_0	[C:0](/[C:2](=[C:1](/[O:5][H:7])[H:10])[H:11])([O:3][O:4][H:6])([H:8])[H:9]	[C:0]([C:2]([C:1](=[O:4])[O:5][H:7])([H:10])[H:11])([O:3][H:6])([H:8])[H:9]	78.98399325551436	77.4861280790151	-93.58891013384321
MFKZDADVASPENT_30_1_0	[C:0](/[C:2](=[C:1](\[O:5][H:7])[H:10])[H:11])([O:3][O:4][H:6])([H:8])[H:9]	[C:0](=[C:2](\[C:1](=[O:5])[H:10])[H:11])(\[O:3][H:8])[H:9].[O:4]([H:6])[H:7]	44.74268236896613	40.1944935129992	-65.2588432122371
MFKZDADVASPENT_37_0_2	[C:0](/[C:2](=[C:1](/[O:5][H:7])[H:10])[H:11])([O:3][O:4][H:6])([H:8])[H:9]	[C:0]1([H:8])([H:9])[C:2]([C:1](=[O:5])[H:10])([H:11])[O:3]1.[O:4]([H:6])[H:7]	86.20411756251255	82.55326729152726	-43.769120458891
MFKZDADVASPENT_38_0_0	[C:0](/[C:2](=[C:1](\[O:5][H:7])[H:10])[H:11])([O:3][O:4][H:6])([H:8])[H:9]	[C:0]([C:2]1([H:11])[C:1]([O:5][H:7])([H:10])[O:4]1)([O:3][H:6])([H:8])[H:9]	87.54573287347826	84.34041434750954	-45.02461759082218
MQZTXKZTLDDYNK_6_0_0	[C:0]([O:3][C:1]([C:2](=[O:5])[H:11])([H:9])[H:10])([O:4][H:6])([H:7])[H:8]	[C:0](=[O:4])([H:7])[H:8].[C:1](=[C:2](\[O:5][H:6])[H:11])(\[O:3][H:9])[H:10]	66.64966652348015	63.44811305450192	22.003824091778192
MQZTXKZTLDDYNK_8_0_3	[C:0]([O:3][C:1]([C:2](=[O:5])[H:11])([H:9])[H:10])([O:4][H:6])([H:7])[H:8]	[C-:2]#[O+:5].[C:0]([O:4][H:6])([H:7])([H:8])[H:11].[C:1](=[O:3])([H:9])[H:10]	89.75958638948897	83.15504890197037	9.923518164435942
MQZTXKZTLDDYNK_19_0_2	[C:0]([O:3][C:1]([C:2](=[O:5])[H:11])([H:9])[H:10])([O:4][H:6])([H:7])[H:8]	[C:0]([O:3][H:7])([O:4][H:6])([O:5][C:2](=[C:1]([H:9])[H:10])[H:11])[H:8]	102.30663884202116	97.2646000094813	-4.779875717017214
MQZTXKZTLDDYNK_20_0_3	[C:0]([O:3][C:1]([C:2](=[O:5])[H:11])([H:9])[H:10])([O:4][H:6])([H:7])[H:8]	[C:0](=[O:3])([O:4][H:6])[H:7].[C:1](=[C:2]([O:5][H:8])[H:11])([H:9])[H:10]	62.72396709147539	59.03295621248448	-4.003824091778204
MQZTXKZTLDDYNK_28_0_3	[C:0]([O:3][C:1]([C:2](=[O:5])[H:11])([H:9])[H:10])([O:4][H:6])([H:7])[H:8]	[C:0](=[O:4])([H:7])[H:8].[C:1]([C:2](=[O:5])[H:11])(=[O:3])[H:9].[H:6][H:10]	78.54661913397719	70.8684128919941	33.252390057361374
UKQJDWBNQNAJHB_1_0_3	[C:0]([C:1]([O:4][H:6])([H:10])[H:11])([O:3][C:2](=[O:5])[H:7])([H:8])[H:9]	[C:0]1([H:8])([H:9])[C:2]([O:5][H:6])([H:7])[O:3]1.[C:1](=[O:4])([H:10])[H:11]	100.80814615598781	96.23736695800659	41.73494263862333
UKQJDWBNQNAJHB_11_0_0	[C:0]([C:1]([O:4][H:6])([H:10])[H:11])([O:3][C:2](=[O:5])[H:7])([H:8])[H:9]	[C:0]([C:1](=[O:4])[H:11])([H:8])([H:9])[H:10].[C:2](=[O:3])([O:5][H:6])[H:7]	53.97209209499215	48.79576622950597	2.6300191204588956
UKQJDWBNQNAJHB_14_0_2	[C:0]([C:1]([O:4][H:6])([H:10])[H:11])([O:5][C:2](=[O:3])[H:7])([H:8])[H:9]	[C:0](=[C:1]([O:4][H:6])[H:11])([H:8])[H:9].[C:2](=[O:3])([O:5][H:10])[H:7]	67.75722079096609	62.42025249349312	12.867829827915882
UKQJDWBNQNAJHB_19_0_1	[C:0]([C:1]([O:4][H:6])([H:10])[H:11])([O:3][C:2](=[O:5])[H:7])([H:8])[H:9]	[C:0]1([H:8])([H:9])[C:1]([H:10])([H:11])[O:4]1.[C:2](=[O:3])([O:5][H:6])[H:7]	79.71692435151871	77.07448184702	29.44478967495221
UKQJDWBNQNAJHB_30_0_2	[C:0]([C:1]([O:4][H:6])([H:10])[H:11])([O:3][C:2](=[O:5])[H:7])([H:8])[H:9]	[C:0](=[C:1](/[O:4][H:6])[H:11])(\[O:3][C:2](=[O:5])[H:7])[H:8].[H:9][H:10]	126.12376191449229	118.83461156249001	32.423757170172095
UTLVMFCPERHVKU_4_0_0	[C:0]([C:1]([H:9])([H:10])[H:11])([C:2](=[O:5])[H:8])([O:3][O:4][H:6])[H:7]	[C:0]1([O:3][O:4][H:6])([H:7])[C:2]([C:1]([H:9])([H:10])[H:11])([H:8])[O:5]1	80.99076863651284	78.7235768130298	22.769837476099433
UTLVMFCPERHVKU_5_0_1	[C:0]([C:1]([H:9])([H:10])[H:11])([C:2](=[O:5])[H:8])([O:3][O:4][H:6])[H:7]	[C:0](=[C:2](\[O:5][H:6])[H:8])(\[O:3][O:4][C:1]([H:9])([H:10])[H:11])[H:7]	88.32886472953422	86.28945885451111	21.109225621414918
UTLVMFCPERHVKU_10_0_0	[C:0]([C:1]([H:9])([H:10])[H:11])([C:2](=[O:5])[H:8])([O:3][O:4][H:6])[H:7]	[C:0](=[C:1]([H:9])[H:11])([O:3][O:4][H:6])[H:7].[C:2](=[O:5])([H:8])[H:10]	97.46226550201729	92.60722450050467	29.33006692160612
UTLVMFCPERHVKU_16_0_3	[C:0]([C:1]([H:9])([H:10])[H:11])([C:2](=[O:5])[H:8])([O:3][O:4][H:6])[H:7]	[C:0]1([O:3][O:4][H:6])([H:7])[C:1]([H:10])([H:11])[C:2]1([O:5][H:9])[H:8]	82.91220272551278	80.90856489200637	25.875239005736145
UTLVMFCPERHVKU_31_0_0	[C:0]([C:1]([H:9])([H:10])[H:11])([C:2](=[O:5])[H:8])([O:3][O:4][H:6])[H:7]	[C:0]([C:1]([C:2](=[O:5])[H:8])([H:10])[H:11])(=[O:3])[H:7].[O:4]([H:6])[H:9]	77.15982313901854	72.26336651050349	-53.388862332695986
UTLVMFCPERHVKU_36_0_1	[C:0]([C:1]([H:9])([H:10])[H:11])([C:2](=[O:5])[H:8])([O:3][O:4][H:6])[H:7]	[C-:2]#[O+:5].[C:0]([C:1]([H:9])([H:10])[H:11])(=[O:3])[H:7].[O:4]([H:6])[H:8]	54.63474212703127	50.23464551301147	-59.68116634799235
WSMYVTOQOOLQHP_9_0_0	[C:0]([C:1](=[O:3])[H:5])([C:2](=[O:4])[H:6])([H:7])[H:8]	[C:0](=[C:2]=[O:4])([H:7])[H:8].[C:1](=[O:3])([H:5])[H:6]	74.19107569452325	71.87744816797908	22.358030592734224
CSCPPACGZOOCGX_1_0_0	[C:0]([C:2]([C:1]([H:7])([H:8])[H:9])=[O:3])([H:4])([H:5])[H:6]	[C-:2]#[O+:3].[C:0]([C:1]([H:7])([H:8])[H:9])([H:4])([H:5])[H:6]	136.98846139749162	133.63944319599335	4.381931166348
CSCPPACGZOOCGX_2_0_0	[C:0]([C:2]([C:1]([H:7])([H:8])[H:9])=[O:3])([H:4])([H:5])[H:6]	[C:0]([C:1]([C:2](=[O:3])[H:7])([H:8])[H:9])([H:4])([H:5])[H:6]	104.34604471699076	102.69318469400831	6.931644359464629
CSCPPACGZOOCGX_5_0_0	[C:0]([C:2]([C:1]([H:7])([H:8])[H:9])=[O:3])([H:4])([H:5])[H:6]	[C:0](=[C:2]([C:1]([H:7])([H:8])[H:9])[O:3][H:4])([H:5])[H:6]	67.64175904299007	64.59394540149822	11.524856596558317
DQRVWGKCDJKPAQ_11_0_0	[C:0]([C:2](=[C:3]([H:11])[H:12])[H:10])([O:4][C:1]([O:5][H:7])=[O:6])([H:8])[H:9]	[C:0]([C:2](=[C:3]([H:11])[H:12])[H:10])([O:5][H:7])([H:8])[H:9].[C:1](=[O:4])=[O:6]	60.13235285649101	58.87921638501594	-1.8652007648183493
DQRVWGKCDJKPAQ_11_1_0	[C:0]([C:2](=[C:3]([H:11])[H:12])[H:10])([O:4][C:1]([O:5][H:7])=[O:6])([H:8])[H:9]	[C:0]([C:2](=[C:3]([H:11])[H:12])[H:10])([O:4][H:7])([H:8])[H:9].[C:1](=[O:5])=[O:6]	43.800790609454296	39.487917815999644	-1.8652007648183493
DQRVWGKCDJKPAQ_13_0_0	[C:0]([C:2](=[C:3]([H:11])[H:12])[H:10])([O:4][C:1]([O:5][H:7])=[O:6])([H:8])[H:9]	[C:0]1([H:8])([H:9])[C:2]([O:4][C:1]([O:5][H:7])=[O:6])([H:10])[C:3]1([H:11])[H:12]	67.23136783000962	66.2938686369867	4.2691204588910185
DQRVWGKCDJKPAQ_16_1_0	[C:0]([C:2](=[C:3]([H:11])[H:12])[H:10])([O:4][C:1]([O:5][H:7])=[O:6])([H:8])[H:9]	[C:0](=[C:2](\[C:3]([H:8])([H:11])[H:12])[H:10])(\[O:4][C:1]([O:5][H:7])=[O:6])[H:9]	69.23375064448354	67.76726094301208	2.0133843212237177
DQRVWGKCDJKPAQ_28_0_0	[C:0]([C:2](=[C:3]([H:11])[H:12])[H:10])([O:4][C:1]([O:5][H:7])=[O:6])([H:8])[H:9]	[C:0]1([H:8])([H:9])[C:2]([C:3]([C:1]([O:5][H:7])=[O:6])([H:11])[H:12])([H:10])[O:4]1	80.35572902247536	79.75582994049182	12.804254302103258
DQRVWGKCDJKPAQ_34_0_0	[C:0]([C:2](=[C:3]([H:11])[H:12])[H:10])([O:4][C:1]([O:5][H:7])=[O:6])([H:8])[H:9]	[C:0]1([H:8])([H:9])[C:2]([C:3]([O:5][H:7])([H:11])[H:12])([H:10])[C:1](=[O:6])[O:4]1	81.45324313798665	80.90793738250795	9.863288718929262
DQRVWGKCDJKPAQ_35_0_0	[C:0]([C:2](=[C:3]([H:11])[H:12])[H:10])([O:4][C:1]([O:5][H:7])=[O:6])([H:8])[H:9]	[C:0]1([H:8])([H:9])[C:2]([O:5][H:7])([H:10])[C:3]([H:11])([H:12])[C:1](=[O:6])[O:4]1	80.51197888797323	80.53394172048912	-2.8150095602294503
DQRVWGKCDJKPAQ_38_0_0	[C:0]([C:2](=[C:3]([H:11])[H:12])[H:10])([O:4][C:1]([O:5][H:7])=[O:6])([H:8])[H:9]	[C:0]1([H:8])([H:9])[C:2]([H:10])=[C:3]([H:12])[C:1](=[O:6])[O:4]1.[O:5]([H:7])[H:11]	86.23549303750468	82.378819650504	3.807361376673055
DQRVWGKCDJKPAQ_42_0_1	[C:0]([C:2](=[C:3]([H:11])[H:12])[H:10])([O:4][C:1]([O:5][H:7])=[O:6])([H:8])[H:9]	[C:0]1([H:8])([H:9])[C:2]([H:10])=[C:3]([H:12])[C:1]([O:5][H:7])([O:6][H:11])[O:4]1	82.72457738498711	80.08401740901931	10.443833652007648
DQRVWGKCDJKPAQ_45_0_0	[C:0]([C:2](=[C:3]([H:11])[H:12])[H:10])([O:4][C:1]([O:5][H:7])=[O:6])([H:8])[H:9]	[C:0]1([H:8])([H:9])[C:2]([C:3]([H:7])([H:11])[H:12])([H:10])[O:5][C:1](=[O:6])[O:4]1	61.21919931049356	58.489532985501036	-8.884082217973216
DQRVWGKCDJKPAQ_46_0_0	[C:0]([C:2](=[C:3]([H:11])[H:12])[H:10])([O:4][C:1]([O:5][H:7])=[O:6])([H:8])[H:9]	[C:0]1([H:8])([H:9])[C:2]([H:7])([H:10])[C:3]([H:11])([H:12])[O:5][C:1](=[O:6])[O:4]1	77.0079658399739	74.37870103501325	-7.773900573613755
GOOHAUXETOMSMM_1_0_1	[C:0]1([C:2]([H:7])([H:8])[H:9])([H:4])[C:1]([H:5])([H:6])[O:3]1	[C:0](=[C:2]([H:8])[H:9])([O:3][C:1]([H:5])([H:6])[H:7])[H:4]	104.29019637148909	99.0034288339964	-2.8011472275334603
GOOHAUXETOMSMM_3_1_1	[C:0]1([C:2]([H:7])([H:8])[H:9])([H:4])[C:1]([H:5])([H:6])[O:3]1	[C:0]([C:1](=[O:3])[H:6])([C:2]([H:7])([H:8])[H:9])([H:4])[H:5]	74.43203934250343	70.37142536800043	-21.995697896749522
GOOHAUXETOMSMM_5_0_0	[C:0]1([C:2]([H:7])([H:8])[H:9])([H:4])[C:1]([H:5])([H:6])[O:3]1	[C:0]([C:1]([O:3][H:7])([H:5])[H:6])(=[C:2]([H:8])[H:9])[H:4]	67.14728155699007	63.351476591496215	-7.238288718929253
GOOHAUXETOMSMM_7_0_0	[C:0]1([C:2]([H:7])([H:8])[H:9])([H:4])[C:1]([H:5])([H:6])[O:3]1	[C:0]([C:1]([H:4])([H:5])[H:6])([C:2]([H:7])([H:8])[H:9])=[O:3]	83.27615823548562	78.85096124149354	-28.92734225621415
GUPGZURVZDIQPM_4_0_1	[C:0]([C:3](=[O:6])[H:9])([O:4][C:2]([C:1]([H:10])([H:11])[H:12])=[O:5])([H:7])[H:8]	[C:0]([O:4][C:2]([C:1]([C:3](=[O:6])[H:9])([H:11])[H:12])=[O:5])([H:7])([H:8])[H:10]	107.49174984052082	106.0164750060002	3.0540152963671177
GUPGZURVZDIQPM_5_1_0	[C:0]([C:3](=[O:6])[H:9])([O:4][C:2]([C:1]([H:10])([H:11])[H:12])=[O:5])([H:7])[H:8]	[C:0]([C:3]([C:1]([H:10])([H:11])[H:12])=[O:6])([O:4][C:2](=[O:5])[H:9])([H:7])[H:8]	100.53768956149293	99.41256502801568	-0.35707456978968166
GUPGZURVZDIQPM_7_0_1	[C:0]([C:3](=[O:6])[H:9])([O:4][C:2]([C:1]([H:10])([H:11])[H:12])=[O:5])([H:7])[H:8]	[C:0]1([H:7])([H:8])[C:2]([C:1]([H:10])([H:11])[H:12])([O:5][C:3](=[O:6])[H:9])[O:4]1	85.45236118152006	84.9239981824986	16.80975143403443
GUPGZURVZDIQPM_9_0_1	[C:0]([C:3](=[O:6])[H:9])([O:4][C:2]([C:1]([H:10])([H:11])[H:12])=[O:5])([H:7])[H:8]	[C-:3]#[O+:6].[C:0]([O:4][C:2]([C:1]([H:10])([H:11])[H:12])=[O:5])([H:7])([H:8])[H:9]	86.02966992148929	82.39513489749847	-3.0423040152963496
GUPGZURVZDIQPM_14_1_0	[C:0]([C:3](=[O:6])[H:9])([O:4][C:2]([C:1]([H:10])([H:11])[H:12])=[O:5])([H:7])[H:8]	[C:0]1([O:4][C:2]([C:1]([H:10])([H:11])[H:12])=[O:5])([H:8])[C:3]([H:7])([H:9])[O:6]1	90.37329068050899	87.79108908800086	14.114005736137667
GUPGZURVZDIQPM_14_2_3	[C:0]([C:3](=[O:6])[H:9])([O:4][C:2]([C:1]([H:10])([H:11])[H:12])=[O:5])([H:7])[H:8]	[C:0]1([H:7])([H:8])[C:3]([O:6][C:2]([C:1]([H:10])([H:11])[H:12])=[O:5])([H:9])[O:4]1	62.10336019600847	63.171381365022874	14.114005736137667
GUPGZURVZDIQPM_15_0_2	[C:0]([C:3](=[O:6])[H:9])([O:4][C:2]([C:1]([H:10])([H:11])[H:12])=[O:5])([H:7])[H:8]	[C:0](=[C:3]=[O:6])([H:7])[H:8].[C:1]([C:2]([O:4][H:9])=[O:5])([H:10])([H:11])[H:12]	94.74012929100574	88.58677113402513	8.072179732313575
GUPGZURVZDIQPM_16_0_3	[C:0]([C:3](=[O:6])[H:9])([O:4][C:2]([C:1]([H:10])([H:11])[H:12])=[O:5])([H:7])[H:8]	[C:0]([C:3]([O:4][C:2]([C:1]([H:10])([H:11])[H:12])=[O:5])=[O:6])([H:7])([H:8])[H:9]	75.86276100251169	74.14212995350415	-15.17614722753345
GUPGZURVZDIQPM_24_0_0	[C:0]([C:3](=[O:6])[H:9])([O:4][C:2]([C:1]([H:10])([H:11])[H:12])=[O:5])([H:7])[H:8]	[C:0](=[C:3](/[O:6][H:7])[H:9])(\[O:4][C:2]([C:1]([H:10])([H:11])[H:12])=[O:5])[H:8]	67.49805936751402	64.61779076250936	13.777963671128118
GUPGZURVZDIQPM_27_0_0	[C:0]([C:3](=[O:6])[H:9])([O:4][C:2]([C:1]([H:10])([H:11])[H:12])=[O:5])([H:7])[H:8]	[C:0]1([H:7])([H:8])[C:3]([C:1]([H:10])([H:11])[H:12])([H:9])[O:6][C:2](=[O:5])[O:4]1	90.61488183800542	91.45637207752105	-9.33341300191203
GUPGZURVZDIQPM_34_0_2	[C:0]([C:3](=[O:6])[H:9])([O:4][C:2]([C:1]([H:10])([H:11])[H:12])=[O:5])([H:7])[H:8]	[C:0]1([H:7])([H:8])[C:3]([O:6][H:10])([H:9])[C:1]([H:11])([H:12])[C:2](=[O:5])[O:4]1	83.96892872352004	83.16508905401636	-3.2643403441682635
GUPGZURVZDIQPM_35_0_0	[C:0]([C:3](=[O:6])[H:9])([O:4][C:2]([C:1]([H:10])([H:11])[H:12])=[O:5])([H:7])[H:8]	[C:0]1([H:7])([H:8])[C:3]([H:9])([H:10])[O:6][C:1]([H:11])([H:12])[C:2](=[O:5])[O:4]1	124.39497324200535	123.60744881949614	9.011233269598478
GUPGZURVZDIQPM_40_0_0	[C:0]([C:3](=[O:6])[H:9])([O:4][C:2]([C:1]([H:10])([H:11])[H:12])=[O:5])([H:7])[H:8]	[C:0]1([H:7])([H:8])[C:3](=[O:6])[O:5][C:2]([C:1]([H:10])([H:11])[H:12])([H:9])[O:4]1	69.10511119702295	68.87732524852734	1.4402485659655857
NBBJYMSMWIIQGU_4_0_2	[C:0]([C:1]([H:7])([H:8])[H:9])([C:2](=[O:3])[H:4])([H:5])[H:6]	[C:0]([C:2]([C:1]([H:7])([H:8])[H:9])=[O:3])([H:4])([H:5])[H:6]	96.55676929350274	93.83651561100429	-6.931644359464629
NBBJYMSMWIIQGU_6_0_2	[C:0]([C:1]([H:7])([H:8])[H:9])([C:2](=[O:3])[H:4])([H:5])[H:6]	[C-:2]#[O+:3].[C:0]([C:1]([H:7])([H:8])[H:9])([H:4])([H:5])[H:6]	90.56530858750574	86.6734946685046	-2.5497131931166295
NBBJYMSMWIIQGU_8_0_0	[C:0]([C:1]([H:7])([H:8])[H:9])([C:2](=[O:3])[H:4])([H:5])[H:6]	[C:0](\[C:1]([H:7])([H:8])[H:9])(=[C:2](/[O:3][H:5])[H:4])[H:6]	68.19459491250325	64.84494920148872	9.251912045889103
NBBJYMSMWIIQGU_10_0_0	[C:0]([C:1]([H:7])([H:8])[H:9])([C:2](=[O:3])[H:4])([H:5])[H:6]	[C:0]1([H:5])([H:6])[C:1]([H:8])([H:9])[C:2]1([O:3][H:7])[H:4]	89.42073125950627	87.33112462450289	18.310946462715105
WNVAJGCMEDTLIE_2_0_3	[C:0]([C:2]([C:1]([H:10])([H:11])[H:12])=[O:5])([O:4][C:3](=[O:6])[H:7])([H:8])[H:9]	[C:0]([C:1]([C:2](=[O:5])[H:10])([H:11])[H:12])([O:4][C:3](=[O:6])[H:7])([H:8])[H:9]	100.12227827247165	97.67499122251525	3.4032026768642525
WNVAJGCMEDTLIE_4_0_1	[C:0]([C:2]([C:1]([H:10])([H:11])[H:12])=[O:5])([O:4][C:3](=[O:6])[H:7])([H:8])[H:9]	[C:0]([C:3](=[O:6])[H:7])([O:4][C:2]([C:1]([H:10])([H:11])[H:12])=[O:5])([H:8])[H:9]	103.07157292248039	99.74765510102573	0.35707456978968166
WNVAJGCMEDTLIE_6_0_0	[C:0]([C:2]([C:1]([H:10])([H:11])[H:12])=[O:5])([O:4][C:3](=[O:6])[H:7])([H:8])[H:9]	[C:0]1([H:8])([H:9])[C:3]([O:6][C:2]([C:1]([H:10])([H:11])[H:12])=[O:5])([H:7])[O:4]1	88.49076218051783	88.07597840103064	14.471080305927348
WNVAJGCMEDTLIE_10_0_3	[C:0]([C:2]([C:1]([H:10])([H:11])[H:12])=[O:5])([O:4][C:3](=[O:6])[H:7])([H:8])[H:9]	[C:0]([C:1]([H:10])([H:11])[H:12])([C:2]([O:4][C:3](=[O:6])[H:7])=[O:5])([H:8])[H:9]	83.46880365199863	82.02051172601689	-9.797562141491381
WNVAJGCMEDTLIE_13_0_0	[C:0]([C:2]([C:1]([H:10])([H:11])[H:12])=[O:5])([O:4][C:3](=[O:6])[H:7])([H:8])[H:9]	[C:0]1([H:8])([H:9])[C:2]([C:1]([H:10])([H:11])[H:12])([O:4][C:3](=[O:6])[H:7])[O:5]1	63.431797807471774	63.78508565600722	17.16682600382411
WNVAJGCMEDTLIE_13_1_1	[C:0]([C:2]([C:1]([H:10])([H:11])[H:12])=[O:5])([O:4][C:3](=[O:6])[H:7])([H:8])[H:9]	[C:0]1([H:8])([H:9])[C:2]([C:1]([H:10])([H:11])[H:12])([O:5][C:3](=[O:6])[H:7])[O:4]1	63.2322497864762	63.4211301459987	17.16682600382411
WNVAJGCMEDTLIE_15_0_0	[C:0]([C:2]([C:1]([H:10])([H:11])[H:12])=[O:5])([O:4][C:3](=[O:6])[H:7])([H:8])[H:9]	[C:0]([C:2]([C:1]([H:10])([H:11])[H:12])=[O:5])([C:3]([O:4][H:7])=[O:6])([H:8])[H:9]	134.68487402299345	125.60292902952315	-13.187380497131914
WNVAJGCMEDTLIE_16_0_0	[C:0]([C:2]([C:1]([H:10])([H:11])[H:12])=[O:5])([O:4][C:3](=[O:6])[H:7])([H:8])[H:9]	[C:0]([C:2]([C:1]([H:10])([H:11])[H:12])=[O:5])([H:7])([H:8])[H:9].[C:3](=[O:4])=[O:6]	95.1793859410025	89.9798422240036	-23.64651051625239
WNVAJGCMEDTLIE_17_0_0	[C:0]([C:2]([C:1]([H:10])([H:11])[H:12])=[O:5])([O:4][C:3](=[O:6])[H:7])([H:8])[H:9]	[C:0]([C:1]([H:10])([H:11])[H:12])([C:2](=[O:5])[H:8])([O:4][C:3](=[O:6])[H:7])[H:9]	95.61487753400876	92.67185797901985	3.011711281070759
WNVAJGCMEDTLIE_20_0_0	[C:0]([C:2]([C:1]([H:10])([H:11])[H:12])=[O:5])([O:4][C:3](=[O:6])[H:7])([H:8])[H:9]	[C:0](=[C:2](/[C:1]([H:10])([H:11])[H:12])[O:5][H:8])(\[O:4][C:3](=[O:6])[H:7])[H:9]	65.71279483999132	62.41899747453196	16.207695984703644
WNVAJGCMEDTLIE_26_0_0	[C:0]([C:2]([C:1]([H:10])([H:11])[H:12])=[O:5])([O:4][C:3](=[O:6])[H:7])([H:8])[H:9]	[C:0]1([H:8])([H:9])[C:2](=[O:5])[O:6][C:3]([C:1]([H:10])([H:11])[H:12])([H:7])[O:4]1	84.13145368400207	84.3171964960325	1.7973231357552673
WNVAJGCMEDTLIE_29_0_2	[C:0]([C:2]([C:1]([H:10])([H:11])[H:12])=[O:5])([O:4][C:3](=[O:6])[H:7])([H:8])[H:9]	[C:0]([C:2](=[C:1]([H:11])[H:12])[O:5][H:10])([O:4][C:3](=[O:6])[H:7])([H:8])[H:9]	68.40355557601073	65.39339250451299	11.060707456978985
WNVAJGCMEDTLIE_31_0_2	[C:0]([C:2]([C:1]([H:10])([H:11])[H:12])=[O:5])([O:4][C:3](=[O:6])[H:7])([H:8])[H:9]	[C:0]([C:2]([C:1]([C:3](=[O:6])[H:7])([H:11])[H:12])=[O:5])([O:4][H:10])([H:8])[H:9]	93.47632515798627	91.03092063652511	15.316443594646286
WNVAJGCMEDTLIE_33_0_0	[C:0]([C:2]([C:1]([H:10])([H:11])[H:12])=[O:5])([O:4][C:3](=[O:6])[H:7])([H:8])[H:9]	[C:0]1([H:8])([H:9])[C:2](=[O:5])[C:1]([H:11])([H:12])[C:3]([O:6][H:10])([H:7])[O:4]1	85.37894256999141	85.21265255251888	10.646032504780129
WNVAJGCMEDTLIE_38_0_0	[C:0]([C:2]([C:1]([H:10])([H:11])[H:12])=[O:5])([O:4][C:3](=[O:6])[H:7])([H:8])[H:9]	[C:0]1([H:8])([H:9])[C:2]([C:1]([H:10])([H:11])[H:12])([H:7])[O:5][C:3](=[O:6])[O:4]1	78.25733725449416	76.89438662051099	-8.976338432122347
XNWRZCQKQJHEGJ_10_0_1	[C:0]([C:1]([H:10])([H:11])[H:12])([C:3](=[O:6])[H:9])([O:4][C:2](=[O:5])[H:8])[H:7]	[C:0]([C:3]([C:1]([H:10])([H:11])[H:12])=[O:6])([O:4][C:2](=[O:5])[H:8])([H:7])[H:9]	58.51526087497175	57.158585335972724	-3.011711281070759
XNWRZCQKQJHEGJ_12_1_1	[C:0]([C:1]([H:10])([H:11])[H:12])([C:3](=[O:6])[H:9])([O:4][C:2](=[O:5])[H:8])[H:7]	[C:0]([C:1]([O:4][C:2](=[O:5])[H:8])([H:11])[H:12])([C:3](=[O:6])[H:9])([H:7])[H:10]	82.06945746700032	79.15593085847263	0.3914913957934935
XNWRZCQKQJHEGJ_15_0_0	[C:0]([C:1]([H:10])([H:11])[H:12])([C:3](=[O:6])[H:9])([O:4][C:2](=[O:5])[H:8])[H:7]	[C-:3]#[O+:6].[C:0]([C:1]([H:10])([H:11])[H:12])([O:4][C:2](=[O:5])[H:8])([H:7])[H:9]	77.69948130901149	73.55980113747626	-1.1902485659655875
XNWRZCQKQJHEGJ_16_0_2	[C:0]([C:1]([H:10])([H:11])[H:12])([C:3](=[O:6])[H:9])([O:4][C:2](=[O:5])[H:8])[H:7]	[C:0](=[C:1]([H:11])[H:12])([C:3](=[O:6])[H:9])[H:7].[C:2]([O:4][H:10])(=[O:5])[H:8]	53.83529502398083	50.54400769647947	17.584369024856603
XNWRZCQKQJHEGJ_18_0_2	[C:0]([C:1]([H:10])([H:11])[H:12])([C:3](=[O:6])[H:9])([O:4][C:2](=[O:5])[H:8])[H:7]	[C:0]([C:1]([H:10])([H:11])[H:12])([C:2]([O:4][H:8])=[O:5])([C:3](=[O:6])[H:9])[H:7]	131.9194396565199	123.66141463650257	-11.25406309751435
XNWRZCQKQJHEGJ_22_0_1	[C:0]([C:1]([H:10])([H:11])[H:12])([C:3](=[O:6])[H:9])([O:4][C:2](=[O:5])[H:8])[H:7]	[C:0]([C:1]([H:10])([H:11])[H:12])([C:3]([O:4][C:2](=[O:5])[H:8])=[O:6])([H:7])[H:9]	68.54349019451412	66.53357726598789	-12.80927342256214
XNWRZCQKQJHEGJ_29_0_1	[C:0]([C:1]([H:10])([H:11])[H:12])([C:3](=[O:6])[H:9])([O:4][C:2](=[O:5])[H:8])[H:7]	[C:0](\[C:1]([H:10])([H:11])[H:12])(=[C:3](/[O:6][H:7])[H:9])[O:4][C:2](=[O:5])[H:8]	70.63937192450166	68.50332958647284	15.336520076481836
XNWRZCQKQJHEGJ_37_0_2	[C:0]([C:1]([H:10])([H:11])[H:12])([C:3](=[O:6])[H:9])([O:4][C:2](=[O:5])[H:8])[H:7]	[C:0]1([O:4][C:2](=[O:5])[H:8])([H:7])[C:1]([H:11])([H:12])[C:3]1([O:6][H:10])[H:9]	92.39198874201306	89.74138861399925	18.321223709369026
XNWRZCQKQJHEGJ_40_0_0	[C:0]([C:1]([H:10])([H:11])[H:12])([C:3](=[O:6])[H:9])([O:4][C:2](=[O:5])[H:8])[H:7]	[C-:2]#[O+:5].[C:0]([C:1]([H:10])([H:11])[H:12])([C:3](=[O:6])[H:9])([O:4][H:8])[H:7]	71.91760877602037	67.93417846998301	8.026051625238996
XNWRZCQKQJHEGJ_44_0_0	[C:0]([C:1]([H:10])([H:11])[H:12])([C:3](=[O:6])[H:9])([O:4][C:2](=[O:5])[H:8])[H:7]	[C:0]1([C:1]([H:10])([H:11])[H:12])([H:7])[C:3](=[O:6])[O:5][C:2]([H:8])([H:9])[O:4]1	69.98425200651486	69.79160659000188	3.098948374760996
XNWRZCQKQJHEGJ_45_0_0	[C:0]([C:1]([H:10])([H:11])[H:12])([C:3](=[O:6])[H:9])([O:4][C:2](=[O:5])[H:8])[H:7]	[C:0]1([C:1]([H:10])([H:11])[H:12])([H:7])[C:3]([O:6][H:8])([H:9])[C:2](=[O:5])[O:4]1	89.56568595401482	87.7929716164961	10.52915869980879
XNWRZCQKQJHEGJ_46_0_0	[C:0]([C:1]([H:10])([H:11])[H:12])([C:3](=[O:6])[H:9])([O:4][C:2](=[O:5])[H:8])[H:7]	[C:0]1([C:1]([H:10])([H:11])[H:12])([H:7])[C:3]([H:8])([H:9])[O:6][C:2](=[O:5])[O:4]1	77.8877341589999	77.17488336698052	-11.988049713193107
YFHICDDUDORKJB_2_0_0	[C:0]1([H:7])([H:8])[C:2]([H:11])([H:12])[C:1]([H:9])([H:10])[O:5][C:3](=[O:6])[O:4]1	[C:0]1([H:7])([H:8])[C:1]([C:2]([H:9])([H:11])[H:12])([H:10])[O:5][C:3](=[O:6])[O:4]1	139.7131076464968	133.44303272248985	-1.1101816443594603
YFHICDDUDORKJB_10_0_0	[C:0]1([H:7])([H:8])[C:2]([H:11])([H:12])[C:1]([H:9])([H:10])[O:5][C:3](=[O:6])[O:4]1	[C:0](=[C:2]([C:1]([O:5][C:3]([O:4][H:11])=[O:6])([H:9])[H:10])[H:12])([H:7])[H:8]	83.11488829400042	77.81494305700534	7.773900573613755
YFHICDDUDORKJB_12_0_0	[C:0]1([H:7])([H:8])[C:2]([H:11])([H:12])[C:1]([H:9])([H:10])[O:5][C:3](=[O:6])[O:4]1	[C:0]1([H:7])([H:8])[C:2]([H:11])([H:12])[C:1]([H:9])([H:10])[O:5]1.[C:3](=[O:4])=[O:6]	82.52753940198521	79.95035788550007	16.762906309751425
YFHICDDUDORKJB_14_0_1	[C:0]1([H:7])([H:8])[C:2]([H:11])([H:12])[C:1]([H:9])([H:10])[O:5][C:3](=[O:6])[O:4]1	[C:0]1([O:4][H:7])([H:8])[C:2]([H:11])([H:12])[C:1]([H:9])([H:10])[O:5][C:3]1=[O:6]	122.67371468353507	118.32005377250503	4.463193116634794
BAPJBEWLBFYGME_1_0_1	[C:0]([O:4][C:1]([C:2](=[C:3]([H:10])[H:11])[H:6])=[O:5])([H:7])([H:8])[H:9]	[C:0]([C:1]([O:4][C:2](=[C:3]([H:10])[H:11])[H:6])=[O:5])([H:7])([H:8])[H:9]	150.72276182398687	140.72967303649847	-2.3869502868068753
DQRVWGKCDJKPAQ_15_0_0	[C:0]([C:2](=[C:3]([H:11])[H:12])[H:10])([O:4][C:1]([O:5][H:7])=[O:6])([H:8])[H:9]	[C:0](=[C:2]=[C:3]([H:11])[H:12])([H:9])[H:10].[C:1](=[O:4])([O:5][H:7])[O:6][H:8]	85.13860643149181	78.24415955499175	23.5076481835564
DQRVWGKCDJKPAQ_18_0_1	[C:0]([C:2](=[C:3]([H:11])[H:12])[H:10])([O:4][C:1]([O:5][H:7])=[O:6])([H:8])[H:9]	[C:0](=[C:2](\[C:3]([H:7])([H:11])[H:12])[H:10])(\[O:4][H:8])[H:9].[C:1](=[O:5])=[O:6]	97.9178373990085	92.82120523999947	-7.370697896749507
DQRVWGKCDJKPAQ_29_0_1	[C:0]([C:2](=[C:3]([H:11])[H:12])[H:10])([O:4][C:1]([O:5][H:7])=[O:6])([H:8])[H:9]	[C:0](=[O:4])([H:8])[H:9].[C:1]([C:2](=[C:3]([H:11])[H:12])[H:10])([O:5][H:7])=[O:6]	100.2088745835027	97.59341498750719	19.492112810707457
DQRVWGKCDJKPAQ_37_0_0	[C:0]([C:2](=[C:3]([H:11])[H:12])[H:10])([O:4][C:1]([O:5][H:7])=[O:6])([H:8])[H:9]	[C:0]1([H:8])([H:9])[C:2]([O:5][H:7])([H:10])[C:3]1([H:11])[H:12].[C:1](=[O:4])=[O:6]	84.78971114948094	82.58338774748688	1.6883365200764733
DQRVWGKCDJKPAQ_45_0_2	[C:0]([C:2](=[C:3]([H:7])[H:12])[H:10])([O:4][C:1](=[O:5])[O:6][H:11])([H:8])[H:9]	[C:0]([C:2]([C:3]([H:7])([H:11])[H:12])([H:9])[H:10])(=[O:4])[H:8].[C:1](=[O:5])=[O:6]	65.53395463247914	61.27944022251982	-16.62260994263862
DQRVWGKCDJKPAQ_46_0_1	[C:0]([C:2](=[C:3]([H:11])[H:12])[H:10])([O:4][C:1]([O:5][H:7])=[O:6])([H:8])[H:9]	[C:0]1([H:8])([H:9])[C:2]([C:3]([H:7])([H:11])[H:12])([H:10])[O:4]1.[C:1](=[O:5])=[O:6]	62.61603545746253	59.748317042497526	5.373087954110897
DQRVWGKCDJKPAQ_46_0_2	[C:0]([C:2](=[C:3]([H:11])[H:12])[H:10])([O:4][C:1]([O:5][H:7])=[O:6])([H:8])[H:9]	[C:0](=[O:4])([H:8])[H:9].[C:1](=[O:5])=[O:6].[C:2](=[C:3]([H:11])[H:12])([H:7])[H:10]	72.79047449049246	68.5027020770101	13.787523900573602
GUPGZURVZDIQPM_16_0_0	[C:0]([C:3](=[O:6])[H:9])([O:4][C:2]([C:1]([H:10])([H:11])[H:12])=[O:5])([H:7])[H:8]	[C:0](=[C:3]=[O:6])([H:7])[H:9].[C:1]([C:2](=[O:4])[O:5][H:8])([H:10])([H:11])[H:12]	72.64489228650332	67.79424385151529	8.072179732313575
GUPGZURVZDIQPM_35_0_2	[C:0]([C:3](=[O:6])[H:9])([O:4][C:2]([C:1]([H:10])([H:11])[H:12])=[O:5])([H:7])[H:8]	[C:0](=[O:4])([H:7])[H:8].[C:1](=[C:2]=[O:5])([H:11])[H:12].[C:3](=[O:6])([H:9])[H:10]	110.21639608949035	105.6487544390012	57.379302103250474
GUPGZURVZDIQPM_38_0_1	[C:0]([C:3](=[O:6])[H:9])([O:4][C:2]([C:1]([H:10])([H:11])[H:12])=[O:5])([H:7])[H:8]	[C:0]1([H:7])([H:8])[C:3](=[O:6])[C:2]([C:1]([H:10])([H:11])[H:12])([O:5][H:9])[O:4]1	120.83762188653368	118.35895936151381	23.77055449330784
WNVAJGCMEDTLIE_4_0_3	[C:0]([C:2]([C:1]([H:10])([H:11])[H:12])=[O:5])([O:4][C:3](=[O:6])[H:7])([H:8])[H:9]	[C:0]([C:3](=[O:6])[H:7])([O:4][H:12])([H:8])[H:9].[C:1](=[C:2]=[O:5])([H:10])[H:11]	116.03027160697201	110.73095387951099	38.56333652007649
WNVAJGCMEDTLIE_4_1_1	[C:0]([C:2]([C:1]([H:10])([H:11])[H:12])=[O:5])([O:4][C:3](=[O:6])[H:7])([H:8])[H:9]	[C:0](=[O:4])([H:8])[H:9].[C:1]([C:2]([C:3](=[O:6])[H:7])=[O:5])([H:10])([H:11])[H:12]	92.16671283147544	89.32723234401047	30.78919694072659
WNVAJGCMEDTLIE_4_1_3	[C:0]([C:2]([C:1]([H:10])([H:11])[H:12])=[O:5])([O:4][C:3](=[O:6])[H:7])([H:8])[H:9]	[C:0]1([H:8])([H:9])[C:2]([C:1]([H:10])([H:11])[H:12])([H:7])[O:5]1.[C:3](=[O:4])=[O:6]	92.34116047246303	89.55439078300766	5.280831739961766
WNVAJGCMEDTLIE_10_0_0	[C:0]([C:2]([C:1]([H:10])([H:11])[H:12])=[O:5])([O:4][C:3](=[O:6])[H:7])([H:8])[H:9]	[C:0]([C:1]([H:10])([H:11])[H:12])(=[C:2]=[O:5])[H:9].[C:3](=[O:4])([O:6][H:8])[H:7]	79.73888718399893	75.41409171000304	21.275095602294478
WNVAJGCMEDTLIE_22_0_2	[C:0]([C:2]([C:1]([H:10])([H:11])[H:12])=[O:5])([O:4][C:3](=[O:6])[H:7])([H:8])[H:9]	[C:0](=[C:2](/[C:1]([H:10])([H:11])[H:12])[O:5][C:3](=[O:6])[H:7])(\[O:4][H:8])[H:9]	86.94708881049156	82.45788584751838	18.348231357552596
WNVAJGCMEDTLIE_37_0_0	[C:0]([C:2]([C:1]([H:10])([H:11])[H:12])=[O:5])([O:4][C:3](=[O:6])[H:7])([H:8])[H:9]	[C-:3]#[O+:6].[C:0]([C:2]([C:1]([H:10])([H:11])[H:12])=[O:5])([O:4][H:7])([H:8])[H:9]	64.77404062800723	59.44711248250893	10.222036328871907
WNVAJGCMEDTLIE_37_0_3	[C:0]([C:2]([C:1]([H:10])([H:11])[H:12])=[O:5])([O:4][C:3](=[O:6])[H:7])([H:8])[H:9]	[C:0](=[C:2]([C:1]([H:10])([H:11])[H:12])[O:5][H:7])([H:8])[H:9].[C:3](=[O:4])=[O:6]	79.60773769847336	76.05666143802151	-12.121653919694069
XNWRZCQKQJHEGJ_24_0_1	[C:0]([C:1]([H:10])([H:11])[H:12])([C:3](=[O:6])[H:9])([O:4][C:2](=[O:5])[H:8])[H:7]	[C:0](\[C:1]([H:10])([H:11])[H:12])(=[C:3](\[O:6][H:7])[H:9])[O:4][C:2](=[O:5])[H:8]	70.63937192450166	68.50332958647284	15.336520076481836
XNWRZCQKQJHEGJ_29_0_0	[C:0]([C:1]([H:10])([H:11])[H:12])([C:3](=[O:6])[H:9])([O:4][C:2](=[O:5])[H:8])[H:7]	[C:0]1([C:1]([H:10])([H:11])[H:12])=[C:3]([H:9])[O:6][C:2]([O:5][H:7])([H:8])[O:4]1	48.199004694978846	49.014139535489676	13.211759082217977
XNWRZCQKQJHEGJ_40_0_3	[C:0]([C:1]([H:10])([H:11])[H:12])([C:3](=[O:6])[H:9])([O:4][C:2](=[O:5])[H:8])[H:7]	[C:0]1([C:1]([H:10])([H:11])[H:12])([H:7])[C:3]([O:6][C:2](=[O:5])[H:8])([H:9])[O:4]1	61.87306420951919	62.80930838347394	19.922801147227524
BAPJBEWLBFYGME_1_0_1	[C:0]([O:4][C:1]([C:2](=[C:3]([H:10])[H:11])[H:6])=[O:5])([H:7])([H:8])[H:9]	[C:0]([C:1]([O:4][C:2](=[C:3]([H:10])[H:11])[H:6])=[O:5])([H:7])([H:8])[H:9]	150.72276182398687	140.72967303649847	-2.3869502868068753
BAPJBEWLBFYGME_4_1_0	[C:0]([O:4][C:1]([C:2](=[C:3]([H:10])[H:11])[H:6])=[O:5])([H:7])([H:8])[H:9]	[C:0]1([H:8])([H:9])[C:2]([C:3]([H:7])([H:10])[H:11])([H:6])[C:1](=[O:5])[O:4]1	107.15665976751076	103.53090987649777	-3.13957934990439
BAPJBEWLBFYGME_5_0_0	[C:0]([O:4][C:1]([C:2](=[C:3]([H:10])[H:11])[H:6])=[O:5])([H:7])([H:8])[H:9]	[C:0]([C:3]([C:2]1([H:6])[C:1](=[O:5])[O:4]1)([H:10])[H:11])([H:7])([H:8])[H:9]	98.63884581450729	96.32772832599247	13.437619502868072
BAPJBEWLBFYGME_16_0_1	[C:0]([O:4][C:1]([C:2](=[C:3]([H:10])[H:11])[H:6])=[O:5])([H:7])([H:8])[H:9]	[C:0]1([H:8])([H:9])[C:3]([H:10])([H:11])[C:2]([H:6])([H:7])[C:1](=[O:5])[O:4]1	100.62240334402874	97.5940424970056	-13.990439770554493
GZNRTVUHAJEUPG_2_1_1	[C:0]([C:2]([H:14])([H:15])[H:16])([O:5][C:3](=[C:4]([H:12])[H:13])[O:6][C:1]([H:9])([H:10])[H:11])([H:7])[H:8]	[C:0]1([H:7])([H:8])[C:2]([H:15])([H:16])[O:6][C:3](=[C:4]([H:12])[H:13])[O:5]1.[C:1]([H:9])([H:10])([H:11])[H:14]	99.41507506597368	94.2098837635247	1.0212715105162582
GZNRTVUHAJEUPG_4_1_0	[C:0]([C:2]([H:14])([H:15])[H:16])([O:5][C:3](=[C:4]([H:12])[H:13])[O:6][C:1]([H:9])([H:10])[H:11])([H:7])[H:8]	[C:0]1([H:7])([H:8])[C:2]([H:15])([H:16])[C:3]([C:4]([H:12])([H:13])[H:14])([O:6][C:1]([H:9])([H:10])[H:11])[O:5]1	99.98234365396824	95.40779939899652	-3.042543021032509
GZNRTVUHAJEUPG_5_0_2	[C:0]([C:2]([H:14])([H:15])[H:16])([O:5][C:3](=[C:4]([H:12])[H:13])[O:6][C:1]([H:9])([H:10])[H:11])([H:7])[H:8]	[C:0]([C:3](=[C:4]([H:12])[H:13])[O:6][C:1]([H:9])([H:10])[H:11])([O:5][C:2]([H:14])([H:15])[H:16])([H:7])[H:8]	180.98001489499933	170.99445622152757	7.674713193116632
GZNRTVUHAJEUPG_6_0_3	[C:0]([C:2]([H:14])([H:15])[H:16])([O:5][C:3](=[C:4]([H:12])[H:13])[O:6][C:1]([H:9])([H:10])[H:11])([H:7])[H:8]	[C:0](=[O:5])([H:7])[H:8].[C:1]([O:6][C:3]([C:2]([H:14])([H:15])[H:16])=[C:4]([H:12])[H:13])([H:9])([H:10])[H:11]	122.10330854801273	119.10444064752215	11.254302103250469
GZNRTVUHAJEUPG_13_0_0	[C:0]([C:2]([H:14])([H:15])[H:16])([O:5][C:3](=[C:4]([H:12])[H:13])[O:6][C:1]([H:9])([H:10])[H:11])([H:7])[H:8]	[C:0](=[C:2]([H:15])[H:16])([H:7])[H:8].[C:1]([O:6][C:3](=[C:4]([H:12])[H:13])[O:5][H:14])([H:9])([H:10])[H:11]	69.54813290397453	64.06683742150926	14.333173996175907
GZNRTVUHAJEUPG_14_0_1	[C:0]([C:2]([H:14])([H:15])[H:16])([O:5][C:3](=[C:4]([H:12])[H:13])[O:6][C:1]([H:9])([H:10])[H:11])([H:7])[H:8]	[C:0]([C:2]([H:14])([H:15])[H:16])([C:4]([C:3](=[O:5])[O:6][C:1]([H:9])([H:10])[H:11])([H:12])[H:13])([H:7])[H:8]	73.48010743096344	70.26412124352166	-34.17375717017208
GZNRTVUHAJEUPG_16_0_1	[C:0]([C:2]([H:14])([H:15])[H:16])([O:5][C:3](=[C:4]([H:12])[H:13])[O:6][C:1]([H:9])([H:10])[H:11])([H:7])[H:8]	[C:0]([C:2]([H:14])([H:15])[H:16])([O:6][C:1]([H:9])([H:10])[H:11])([H:7])[H:8].[C:3](=[C:4]([H:12])[H:13])=[O:5]	74.14526750099623	71.45136921752041	10.17017208413001
GZNRTVUHAJEUPG_16_1_3	[C:0]([C:2]([H:14])([H:15])[H:16])([O:5][C:3](=[C:4]([H:12])[H:13])[O:6][C:1]([H:9])([H:10])[H:11])([H:7])[H:8]	[C:0]([C:2]([H:14])([H:15])[H:16])([O:5][C:1]([H:9])([H:10])[H:11])([H:7])[H:8].[C:3](=[C:4]([H:12])[H:13])=[O:6]	77.70701142295681	74.90016142951647	10.17017208413001
GZNRTVUHAJEUPG_20_0_3	[C:0]([C:2]([H:14])([H:15])[H:16])([O:5][C:3](=[C:4]([H:12])[H:13])[O:6][C:1]([H:9])([H:10])[H:11])([H:7])[H:8]	[C:0]1([C:2]([H:14])([H:15])[H:16])([H:8])[C:1]([H:10])([H:11])[O:6][C:3](=[C:4]([H:12])[H:13])[O:5]1.[H:7][H:9]	133.25415236300302	125.13543445202636	7.41491395793499
GZNRTVUHAJEUPG_25_0_0	[C:0]([C:2]([H:14])([H:15])[H:16])([O:5][C:3](=[C:4]([H:12])[H:13])[O:6][C:1]([H:9])([H:10])[H:11])([H:7])[H:8]	[C:0]([C:2]([H:14])([H:15])[H:16])(=[O:5])[H:8].[C:1]([O:6][C:3](=[C:4]([H:12])[H:13])[H:7])([H:9])([H:10])[H:11]	108.02325038696301	103.2140175790131	8.746414913957928
GZNRTVUHAJEUPG_30_0_0	[C:0]([C:2]([H:14])([H:15])[H:16])([O:5][C:3](=[C:4]([H:12])[H:13])[O:6][C:1]([H:9])([H:10])[H:11])([H:7])[H:8]	[C:0]([C:2]([H:14])([H:15])[H:16])([O:5][C:3]([C:4]([C:1]([H:9])([H:10])[H:11])([H:12])[H:13])=[O:6])([H:7])[H:8]	76.06607408049776	73.3012672235226	-37.01625239005735
GZNRTVUHAJEUPG_30_0_3	[C:0]([C:2]([H:14])([H:15])[H:16])([O:5][C:3](=[C:4]([H:12])[H:13])[O:6][C:1]([H:9])([H:10])[H:11])([H:7])[H:8]	[C:0]([C:2]([H:14])([H:15])[H:16])([O:5][C:3]([C:4]([C:1]([H:9])([H:10])[H:11])([H:12])[H:13])=[O:6])([H:7])[H:8]	76.06670158999617	73.30189473302103	-37.01625239005735
GZNRTVUHAJEUPG_37_0_1	[C:0]([C:2]([H:14])([H:15])[H:16])([O:5][C:3](=[C:4]([H:12])[H:13])[O:6][C:1]([H:9])([H:10])[H:11])([H:7])[H:8]	[C:0]([C:2]([H:14])([H:15])[H:16])([O:5][C:3]([C:1]([O:6][H:9])([H:10])[H:11])=[C:4]([H:12])[H:13])([H:7])[H:8]	185.71018150597052	176.31385425300923	-4.310468451242835
GZNRTVUHAJEUPG_38_0_2	[C:0]([C:2]([H:14])([H:15])[H:16])([O:5][C:3](=[C:4]([H:12])[H:13])[O:6][C:1]([H:9])([H:10])[H:11])([H:7])[H:8]	[C:0]([C:2]([H:14])([H:15])[H:16])([O:5][C:3](=[C:4]([H:12])[H:13])[H:9])([H:7])[H:8].[C:1](=[O:6])([H:10])[H:11]	110.0965417750076	105.99451217351998	13.887189292543017
JSEMCPMTAXQTJN_1_0_0	[C:0]([C:1]([H:8])([H:9])[H:10])([C:2](=[C:3]=[O:4])[H:5])([H:6])[H:7]	[C:0](=[C:2]([C:3]([C:1]([H:8])([H:9])[H:10])=[O:4])[H:5])([H:6])[H:7]	87.75908610349248	85.86024235648901	-6.214627151051624
JSEMCPMTAXQTJN_2_1_0	[C:0]([C:1]([H:8])([H:9])[H:10])([C:2](=[C:3]=[O:4])[H:5])([H:6])[H:7]	[C:0]1([C:1]([H:8])([H:9])[H:10])([H:7])[C:2]([H:5])([H:6])[C:3]1=[O:4]	75.17375557150343	72.66434508098988	16.66108986615679
JSEMCPMTAXQTJN_4_0_1	[C:0]([C:1]([H:8])([H:9])[H:10])([C:2](=[C:3]=[O:4])[H:5])([H:6])[H:7]	[C:0]([C:2]([C:1]([H:8])([H:9])[H:10])=[C:3]=[O:4])([H:5])([H:6])[H:7]	148.89294412200533	145.4391318340041	-0.780831739961758
JSEMCPMTAXQTJN_9_0_0	[C:0]([C:1]([H:8])([H:9])[H:10])([C:2](=[C:3]=[O:4])[H:5])([H:6])[H:7]	[C:0](\[C:1]([H:8])([H:9])[H:10])(=[C:2](/[C:3](=[O:4])[H:6])[H:5])[H:7]	71.18781522749026	67.81495166499867	-4.405831739961759
JSEMCPMTAXQTJN_12_0_0	[C:0]([C:1]([H:8])([H:9])[H:10])([C:2](=[C:3]=[O:4])[H:5])([H:6])[H:7]	[C:0]1([H:6])([H:7])[C:1]([H:9])([H:10])[C:2]1([C:3](=[O:4])[H:8])[H:5]	73.21529842198997	72.09456645500163	4.55449330783939
JSEMCPMTAXQTJN_15_0_0	[C:0]([C:1]([H:8])([H:9])[H:10])([C:2](=[C:3]=[O:4])[H:5])([H:6])[H:7]	[C:0]1([H:6])([H:7])[C:1]([H:9])([H:10])[C:3]([O:4][H:8])=[C:2]1[H:5]	88.95637422950155	87.1045936950041	13.361376673040153
NQPDZGIKBAWPEJ_12_0_0	[C:0]([C:1]([C:2]([C:3]([H:14])([H:15])[H:16])([H:12])[H:13])([H:10])[H:11])([C:4]([O:5][H:7])=[O:6])([H:8])[H:9]	[C:0]([C:1]([C:2]([C:3]([H:14])([H:15])[H:16])([H:12])[H:13])([C:4]([O:5][H:7])=[O:6])[H:11])([H:8])([H:9])[H:10]	108.31253226648172	104.93715866597864	-1.2466539196940745
NQPDZGIKBAWPEJ_16_0_1	[C:0]([C:1]([C:2]([C:3]([H:14])([H:15])[H:16])([H:12])[H:13])([H:10])[H:11])([C:4]([O:5][H:7])=[O:6])([H:8])[H:9]	[C:0]([C:1]([C:2]([C:3]([H:14])([H:15])[H:16])([H:12])[H:13])([H:10])[H:11])([O:5][C:4](=[O:6])[H:7])([H:8])[H:9]	156.28939859848637	146.78702224000747	14.329827915869972
NQPDZGIKBAWPEJ_17_0_1	[C:0]([C:1]([C:2]([C:3]([H:14])([H:15])[H:16])([H:12])[H:13])([H:10])[H:11])([C:4]([O:5][H:7])=[O:6])([H:8])[H:9]	[C:0]([C:1]([C:2]([C:3]([H:14])([H:15])[H:16])([H:12])[H:13])([H:10])[H:11])([H:7])([H:8])[H:9].[C:4](=[O:5])=[O:6]	77.41333697698487	72.41208626198471	-6.915152963671139
NQPDZGIKBAWPEJ_34_0_1	[C:0]([C:1]([C:2]([C:3]([H:14])([H:15])[H:16])([H:12])[H:13])([H:10])[H:11])([C:4]([O:5][H:7])=[O:6])([H:8])[H:9]	[C:0]([C:1](=[C:2]([H:12])[H:13])[H:11])([C:4]([O:5][H:7])=[O:6])([H:8])[H:9].[C:3]([H:10])([H:14])([H:15])[H:16]	114.82419834802079	109.65101002999101	18.36209369024855
NQPDZGIKBAWPEJ_46_0_1	[C:0]([C:1]([C:2]([C:3]([H:14])([H:15])[H:16])([H:12])[H:13])([H:10])[H:11])([C:4]([O:5][H:7])=[O:6])([H:8])[H:9]	[C:0]1([H:8])([H:9])[C:1]([H:10])([H:11])[C:2]([H:12])([H:13])[O:5][C:4]1=[O:6].[C:3]([H:7])([H:14])([H:15])[H:16]	107.1673274290195	102.58901811698594	13.175191204588897
NQPDZGIKBAWPEJ_54_0_3	[C:0]([C:1]([C:2]([C:3]([H:14])([H:15])[H:16])([H:12])[H:13])([H:10])[H:11])([C:4]([O:5][H:7])=[O:6])([H:8])[H:9]	[C:0]1([H:8])([H:9])[C:1]([H:10])([H:11])[C:2]([H:12])([H:13])[C:3]([H:15])([H:16])[C:4]1=[O:6].[O:5]([H:7])[H:14]	82.926635444012	80.54460938199786	14.60587954110897
NQPDZGIKBAWPEJ_56_0_1	[C:0]([C:1]([C:2]([C:3]([H:14])([H:15])[H:16])([H:12])[H:13])([H:10])[H:11])([C:4]([O:5][H:7])=[O:6])([H:8])[H:9]	[C:0]1([H:8])([H:9])[C:1]([H:10])([H:11])[C:2]([H:12])([H:13])[C:3]([H:15])([H:16])[C:4]1([O:5][H:7])[O:6][H:14]	81.80464845799118	80.1561810014798	7.038240917782021
PPDZRFISKQZISE_2_0_0	[C:0]([C:2]([H:14])([H:15])[H:16])(/[C:4](=[C:3](\[O:5][C:1]([H:11])([H:12])[H:13])[O:6][H:7])[H:8])([H:9])[H:10]	[C:0]1([H:9])([H:10])[C:1]([H:12])([H:13])[O:5][C:3]([O:6][H:7])=[C:4]1[H:8].[C:2]([H:11])([H:14])([H:15])[H:16]	105.6832674614854	100.66883904701851	-1.31453154875717
PPDZRFISKQZISE_5_0_1	[C:0]([C:2]([H:14])([H:15])[H:16])(/[C:4](=[C:3](\[O:5][C:1]([H:11])([H:12])[H:13])[O:6][H:7])[H:8])([H:9])[H:10]	[C:0](=[C:4]([C:3]([C:2]([H:14])([H:15])[H:16])([O:5][C:1]([H:11])([H:12])[H:13])[O:6][H:7])[H:8])([H:9])[H:10]	97.03116647553561	95.48937563400459	-1.2985181644359447
PPDZRFISKQZISE_9_0_3	[C:0]([C:2]([H:14])([H:15])[H:16])(/[C:4](=[C:3](\[O:5][C:1]([H:11])([H:12])[H:13])[O:6][H:7])[H:8])([H:9])[H:10]	[C:0]([C:4]([C:2]([H:14])([H:15])[H:16])=[C:3]([O:5][C:1]([H:11])([H:12])[H:13])[O:6][H:7])([H:8])([H:9])[H:10]	178.4028333785142	170.1466908870278	-1.0850860420650008
PPDZRFISKQZISE_16_0_0	[C:0]([C:2]([H:14])([H:15])[H:16])(/[C:4](=[C:3](\[O:5][C:1]([H:11])([H:12])[H:13])[O:6][H:7])[H:8])([H:9])[H:10]	[C:0]([C:2]([H:14])([H:15])[H:16])(/[C:3](=[C:4](/[O:6][H:7])[H:8])[O:5][C:1]([H:11])([H:12])[H:13])([H:9])[H:10]	151.41866985951336	146.2774845260098	6.375717017208423
PPDZRFISKQZISE_23_0_2	[C:0]([C:2]([H:14])([H:15])[H:16])(/[C:4](=[C:3](\[O:5][C:1]([H:11])([H:12])[H:13])[O:6][H:7])[H:8])([H:9])[H:10]	[C:0](\[C:2]([H:14])([H:15])[H:16])(=[C:4](/[C:3]([O:5][C:1]([H:11])([H:12])[H:13])([O:6][H:7])[H:9])[H:8])[H:10]	87.98436201401226	85.22834029001494	-1.4737093690248557
PPDZRFISKQZISE_30_0_2	[C:0]([C:2]([H:14])([H:15])[H:16])(/[C:4](=[C:3](\[O:5][C:1]([H:11])([H:12])[H:13])[O:6][H:7])[H:8])([H:9])[H:10]	[C:0]([C:2]([H:14])([H:15])[H:16])([C:4]([C:1]([H:11])([H:12])[H:13])([C:3](=[O:5])[O:6][H:7])[H:8])([H:9])[H:10]	77.77603746803221	77.2056313325099	-38.03728489483747
PPDZRFISKQZISE_32_0_2	[C:0]([C:2]([H:14])([H:15])[H:16])(/[C:4](=[C:3](\[O:5][C:1]([H:11])([H:12])[H:13])[O:6][H:7])[H:8])([H:9])[H:10]	[C:0]([C:2]([H:14])([H:15])[H:16])([C:4](=[C:3]=[O:5])[H:8])([H:9])[H:10].[C:1]([O:6][H:7])([H:11])([H:12])[H:13]	80.78055295400854	78.54536411501603	12.577915869980874
PPDZRFISKQZISE_32_1_0	[C:0]([C:2]([H:14])([H:15])[H:16])(/[C:4](=[C:3](\[O:5][C:1]([H:11])([H:12])[H:13])[O:6][H:7])[H:8])([H:9])[H:10]	[C:0]([C:2]([H:14])([H:15])[H:16])([C:4](=[C:3]=[O:6])[H:8])([H:9])[H:10].[C:1]([O:5][H:7])([H:11])([H:12])[H:13]	45.03698432450782	42.76100736801128	12.577915869980874
PPDZRFISKQZISE_35_0_3	[C:0]([C:2]([H:14])([H:15])[H:16])(/[C:4](=[C:3](\[O:5][C:1]([H:11])([H:12])[H:13])[O:6][H:7])[H:8])([H:9])[H:10]	[C:0]1([H:9])([H:10])[C:2]([H:15])([H:16])[C:1]([H:12])([H:13])[O:5][C:3]([O:6][H:7])=[C:4]1[H:8].[H:11][H:14]	151.1005225429962	145.6393073645159	5.834369024856611
PPDZRFISKQZISE_38_0_2	[C:0]([C:2]([H:14])([H:15])[H:16])(/[C:4](=[C:3](\[O:5][C:1]([H:11])([H:12])[H:13])[O:6][H:7])[H:8])([H:9])[H:10]	[C:0]([C:2]([H:14])([H:15])[H:16])(/[C:4](=[C:3](\[C:1]([O:5][H:11])([H:12])[H:13])[O:6][H:7])[H:8])([H:9])[H:10]	183.38902386551672	175.18308213401056	-4.624043977055444
PPDZRFISKQZISE_52_0_0	[C:0]([C:2]([H:14])([H:15])[H:16])(/[C:4](=[C:3](\[O:5][C:1]([H:11])([H:12])[H:13])[O:6][H:7])[H:8])([H:9])[H:10]	[C:0]([C:2]([H:14])([H:15])[H:16])([C:4]([C:3]([O:5][C:1]([H:11])([H:12])[H:13])=[O:6])([H:7])[H:8])([H:9])[H:10]	45.02568915350067	42.636132977505525	-27.31692160611854
SHQSVMDWKBRBGB_2_1_0	[C:0]1([H:5])([H:6])[C:2]([H:9])([H:10])[C:1]([H:7])([H:8])[C:3]1=[O:4]	[C:0]([C:2]1([H:10])[C:1]([H:7])([H:8])[C:3]1=[O:4])([H:5])([H:6])[H:9]	106.851690150496	104.0686855180133	17.736854684512426
SHQSVMDWKBRBGB_5_0_0	[C:0]1([H:5])([H:6])[C:2]([H:9])([H:10])[C:1]([H:7])([H:8])[C:3]1=[O:4]	[C-:3]#[O+:4].[C:0]1([H:5])([H:6])[C:1]([H:7])([H:8])[C:2]1([H:9])[H:10]	110.71965870848601	106.6508871105036	6.995219885277247
SHQSVMDWKBRBGB_8_0_1	[C:0]1([H:5])([H:6])[C:2]([H:9])([H:10])[C:1]([H:7])([H:8])[C:3]1=[O:4]	[C:0](=[C:2]([C:1]([C:3](=[O:4])[H:9])([H:7])[H:8])[H:10])([H:5])[H:6]	100.91858782799433	96.84416864450836	2.7999521988527696
SHQSVMDWKBRBGB_10_0_1	[C:0]1([H:5])([H:6])[C:2]([H:9])([H:10])[C:1]([H:7])([H:8])[C:3]1=[O:4]	[C:0]1([H:6])=[C:3]([O:4][H:5])[C:1]([H:7])([H:8])[C:2]1([H:9])[H:10]	81.2242021704942	78.02578624900805	14.437141491395792
TZIHFWKZFHZASV_2_0_1	[C:0]([O:2][C:1](=[O:3])[H:4])([H:5])([H:6])[H:7]	[C:0]([C:1]([O:2][H:4])=[O:3])([H:5])([H:6])[H:7]	143.10040392748763	133.67521123749222	-21.68785850860421
TZIHFWKZFHZASV_3_0_0	[C:0]([O:2][C:1](=[O:3])[H:4])([H:5])([H:6])[H:7]	[C:0]([H:4])([H:5])([H:6])[H:7].[C:1](=[O:2])=[O:3]	96.68352621250374	91.71176844400046	-31.657026768642453
TZIHFWKZFHZASV_9_0_1	[C:0]([O:2][C:1](=[O:3])[H:4])([H:5])([H:6])[H:7]	[C-:1]#[O+:3].[C:0]([O:2][H:4])([H:5])([H:6])[H:7]	78.67965114799802	72.97056971700147	5.749760994263866
UNDVYEZBHTWISS_2_0_1	[C:0]1([O:5][C:4]([H:14])([H:15])[H:16])([O:6][H:7])[C:1]([H:8])([H:9])[C:3]([H:12])([H:13])[C:2]1([H:10])[H:11]	[C:0](=[C:2](\[C:3]([C:1]([H:8])([H:9])[H:10])([H:12])[H:13])[H:11])(\[O:5][C:4]([H:14])([H:15])[H:16])[O:6][H:7]	118.1387035269992	112.37063620300889	0.005258126195026616
UNDVYEZBHTWISS_4_1_0	[C:0]1([O:5][C:4]([H:14])([H:15])[H:16])([O:6][H:7])[C:1]([H:8])([H:9])[C:3]([H:12])([H:13])[C:2]1([H:10])[H:11]	[C:0]1([O:5][C:4]([H:14])([H:15])[H:16])([O:6][H:7])[C:1]([H:8])([H:9])[C:2]1([C:3]([H:10])([H:12])[H:13])[H:11]	140.04757020997278	131.44943504099376	-3.346797323135752
UNDVYEZBHTWISS_10_0_0	[C:0]1([O:5][C:4]([H:14])([H:15])[H:16])([O:6][H:7])[C:1]([H:8])([H:9])[C:3]([H:12])([H:13])[C:2]1([H:10])[H:11]	[C:0]([C:2]([C:3]([C:1]([H:7])([H:8])[H:9])([H:12])[H:13])([H:10])[H:11])([O:5][C:4]([H:14])([H:15])[H:16])=[O:6]	63.23224978651188	58.63135013249968	-27.311663479923514
UNDVYEZBHTWISS_13_0_0	[C:0]1([O:5][C:4]([H:14])([H:15])[H:16])([O:6][H:7])[C:1]([H:8])([H:9])[C:3]([H:12])([H:13])[C:2]1([H:10])[H:11]	[C:0]1([C:1]([O:5][C:4]([H:14])([H:15])[H:16])([H:8])[H:9])([O:6][H:7])[C:2]([H:10])([H:11])[C:3]1([H:12])[H:13]	109.37239581198105	104.13645654400271	10.524617590822185
UNDVYEZBHTWISS_15_0_2	[C:0]1([O:5][C:4]([H:14])([H:15])[H:16])([O:6][H:7])[C:1]([H:8])([H:9])[C:3]([H:12])([H:13])[C:2]1([H:10])[H:11]	[C:0]1([O:6][H:7])([H:8])[C:1]([O:5][C:4]([H:14])([H:15])[H:16])([H:9])[C:3]([H:12])([H:13])[C:2]1([H:10])[H:11]	109.66230520099818	104.24501568751398	10.360181644359473
UNDVYEZBHTWISS_15_1_0	[C:0]1([O:5][C:4]([H:14])([H:15])[H:16])([O:6][H:7])[C:1]([H:8])([H:9])[C:3]([H:12])([H:13])[C:2]1([H:10])[H:11]	[C:0]1([O:5][C:4]([H:14])([H:15])[H:16])([H:8])[C:1]([O:6][H:7])([H:9])[C:3]([H:12])([H:13])[C:2]1([H:10])[H:11]	110.72405127499275	105.91607348600401	10.360181644359473
UNDVYEZBHTWISS_19_0_0	[C:0]1([O:5][C:4]([H:14])([H:15])[H:16])([O:6][H:7])[C:1]([H:8])([H:9])[C:3]([H:12])([H:13])[C:2]1([H:10])[H:11]	[C:0]1(=[O:6])[C:1]([H:8])([H:9])[C:3]([H:12])([H:13])[C:2]1([H:10])[H:11].[C:4]([O:5][H:7])([H:14])([H:15])[H:16]	45.07965497047143	41.409979414498	11.507409177820264
UNDVYEZBHTWISS_19_1_1	[C:0]1([O:5][C:4]([H:14])([H:15])[H:16])([O:6][H:7])[C:1]([H:8])([H:9])[C:3]([H:12])([H:13])[C:2]1([H:10])[H:11]	[C:0]1(=[O:5])[C:1]([H:8])([H:9])[C:3]([H:12])([H:13])[C:2]1([H:10])[H:11].[C:4]([O:6][H:7])([H:14])([H:15])[H:16]	87.17550226852126	84.96478630000263	11.507409177820264
UNDVYEZBHTWISS_22_0_2	[C:0]1([O:5][C:4]([H:14])([H:15])[H:16])([O:6][H:7])[C:1]([H:8])([H:9])[C:3]([H:12])([H:13])[C:2]1([H:10])[H:11]	[C:0]1([C:1]([O:6][H:7])([H:8])[H:9])([O:5][C:4]([H:14])([H:15])[H:16])[C:2]([H:10])([H:11])[C:3]1([H:12])[H:13]	112.02048590196551	107.82997746098728	12.952915869980878
ZDNJYCQSGYLNJQ_2_0_1	[C:0]([O:3][C:1](=[C:2]([H:9])[H:10])[O:4][H:5])([H:6])([H:7])[H:8]	[C:0]([C:2]([C:1](=[O:3])[O:4][H:5])([H:9])[H:10])([H:6])([H:7])[H:8]	77.2759123965108	74.98111015502612	-35.63599426386233
ZDNJYCQSGYLNJQ_4_0_2	[C:0]([O:3][C:1](=[C:2]([H:9])[H:10])[O:4][H:5])([H:6])([H:7])[H:8]	[C:0]([O:4][H:5])([H:6])([H:7])[H:8].[C:1](=[C:2]([H:9])[H:10])=[O:3]	83.73424017050618	80.67952392451393	12.409655831739961
ZDNJYCQSGYLNJQ_4_1_0	[C:0]([O:3][C:1](=[C:2]([H:9])[H:10])[O:4][H:5])([H:6])([H:7])[H:8]	[C:0]([O:3][H:5])([H:6])([H:7])[H:8].[C:1](=[C:2]([H:9])[H:10])=[O:4]	46.873077121509205	43.09672495051974	12.409655831739961
ZDNJYCQSGYLNJQ_9_0_1	[C:0]([O:3][C:1](=[C:2]([H:9])[H:10])[O:4][H:5])([H:6])([H:7])[H:8]	[C:0](=[O:3])([H:7])[H:8].[C:1](=[C:2]([H:9])[H:10])([O:4][H:5])[H:6]	105.71778048400526	102.29095110452509	15.86663479923518
ZDNJYCQSGYLNJQ_14_0_0	[C:0]([O:3][C:1](=[C:2]([H:9])[H:10])[O:4][H:5])([H:6])([H:7])[H:8]	[C:0]([O:3][C:1]([C:2]([H:5])([H:9])[H:10])=[O:4])([H:6])([H:7])[H:8]	47.77920083950433	44.204906727504095	-26.142447418738048
ZTQSAGDEMFDKMZ_2_0_1	[C:0]([C:1]([C:2]([H:10])([H:11])[H:12])([H:8])[H:9])([C:3](=[O:4])[H:5])([H:6])[H:7]	[C:0](=[C:3]([O:4][C:1]([C:2]([H:10])([H:11])[H:12])([H:8])[H:9])[H:5])([H:6])[H:7]	96.17649853649975	93.43302700248857	16.02772466539197
ZTQSAGDEMFDKMZ_4_0_2	[C:0]([C:1]([C:2]([H:10])([H:11])[H:12])([H:8])[H:9])([C:3](=[O:4])[H:5])([H:6])[H:7]	[C:0](=[C:3]=[O:4])([H:6])[H:7].[C:1]([C:2]([H:10])([H:11])[H:12])([H:5])([H:8])[H:9]	91.34969546248719	88.16571225948243	17.79302103250478
ZTQSAGDEMFDKMZ_5_0_0	[C:0]([C:1]([C:2]([H:10])([H:11])[H:12])([H:8])[H:9])([C:3](=[O:4])[H:5])([H:6])[H:7]	[C:0]([C:3]([C:1]([C:2]([H:10])([H:11])[H:12])([H:8])[H:9])=[O:4])([H:5])([H:6])[H:7]	144.25941397400416	135.97817110249198	-7.30927342256214
ZTQSAGDEMFDKMZ_7_0_0	[C:0]([C:1]([C:2]([H:10])([H:11])[H:12])([H:8])[H:9])([C:3](=[O:4])[H:5])([H:6])[H:7]	[C:0]([C:1]([C:2]([H:10])([H:11])[H:12])([C:3](=[O:4])[H:5])[H:9])([H:6])([H:7])[H:8]	92.52878581300654	90.4316490639865	-1.6553537284894875
ZTQSAGDEMFDKMZ_9_0_2	[C:0]([C:1]([C:2]([H:10])([H:11])[H:12])([H:8])[H:9])([C:3](=[O:4])[H:5])([H:6])[H:7]	[C-:3]#[O+:4].[C:0]([C:1]([C:2]([H:10])([H:11])[H:12])([H:8])[H:9])([H:5])([H:6])[H:7]	90.61864689499592	86.77075864099088	-2.727294455066922
ZTQSAGDEMFDKMZ_10_0_0	[C:0]([C:1]([C:2]([H:10])([H:11])[H:12])([H:8])[H:9])([C:3](=[O:4])[H:5])([H:6])[H:7]	[C:0](=[C:1]([H:8])[H:9])([C:3](=[O:4])[H:5])[H:7].[C:2]([H:6])([H:10])([H:11])[H:12]	97.39825953300054	93.67775570749491	15.761711281070745
ZTQSAGDEMFDKMZ_13_0_1	[C:0]([C:1]([C:2]([H:10])([H:11])[H:12])([H:8])[H:9])([C:3](=[O:4])[H:5])([H:6])[H:7]	[C:0](\[C:1]([C:2]([H:10])([H:11])[H:12])([H:8])[H:9])(=[C:3](/[O:4][H:6])[H:5])[H:7]	68.4807392444942	65.05579239349144	9.189770554493304
ZTQSAGDEMFDKMZ_21_0_0	[C:0]([C:1]([C:2]([H:10])([H:11])[H:12])([H:8])[H:9])([C:3](=[O:4])[H:5])([H:6])[H:7]	[C:0]1([H:6])([H:7])[C:1]([H:8])([H:9])[C:2]([H:11])([H:12])[C:3]1([O:4][H:10])[H:5]	90.52263794150646	89.05803076849458	16.260516252390055
ZTQSAGDEMFDKMZ_22_0_1	[C:0]([C:1]([C:2]([H:10])([H:11])[H:12])([H:8])[H:9])([C:3](=[O:4])[H:5])([H:6])[H:7]	[C:0]1([H:6])([H:7])[C:1]([H:8])([H:9])[C:2]([H:11])([H:12])[O:4][C:3]1([H:5])[H:10]	115.974423261506	113.77500246399451	6.079349904397707
BAPJBEWLBFYGME_25_0_0	[C:0]([O:4][C:1]([C:2](=[C:3]([H:10])[H:11])[H:6])=[O:5])([H:7])([H:8])[H:9]	[C:0]([O:4][C:3]([C:2](=[C:1]=[O:5])[H:6])([H:10])[H:11])([H:7])([H:8])[H:9]	70.17124983750645	68.87795275799009	25.473470363288722
GZNRTVUHAJEUPG_2_1_3	[C:0]([C:2]([H:14])([H:15])[H:16])([O:5][C:3](=[C:4]([H:12])[H:13])[O:6][C:1]([H:9])([H:10])[H:11])([H:7])[H:8]	[C:0]([C:2]([C:1]([H:9])([H:10])[H:11])([H:15])[H:16])([O:5][C:3](=[C:4]([H:12])[H:13])[O:6][H:14])([H:7])[H:8]	99.59893534947318	94.48912549099741	-10.709130019120462
GZNRTVUHAJEUPG_6_0_0	[C:0]([C:2]([H:14])([H:15])[H:16])([O:5][C:3](=[C:4]([H:12])[H:13])[O:6][C:1]([H:9])([H:10])[H:11])([H:7])[H:8]	[C:0]([C:2]([H:14])([H:15])[H:16])([O:5][H:13])([H:7])[H:8].[C:1]([O:6][C:3]#[C:4][H:12])([H:9])([H:10])[H:11]	88.10170629050135	83.10861319901628	44.90368068833652
GZNRTVUHAJEUPG_18_0_2	[C:0]([C:2]([H:14])([H:15])[H:16])([O:5][C:3](=[C:4]([H:12])[H:13])[O:6][C:1]([H:9])([H:10])[H:11])([H:7])[H:8]	[C:0]([C:2]([H:14])([H:15])[H:16])(=[O:5])[H:8].[C:1]([H:7])([H:9])([H:10])[H:11].[C:3](=[C:4]([H:12])[H:13])=[O:6]	94.64725788495487	88.47319191452652	4.726816443594643
GZNRTVUHAJEUPG_33_0_0	[C:0]([C:2]([H:14])([H:15])[H:16])([O:5][C:3](=[C:4]([H:12])[H:13])[O:6][C:1]([H:9])([H:10])[H:11])([H:7])[H:8]	[C:0](=[C:2]([H:15])[H:16])([O:5][C:3](=[C:4]([H:12])[H:13])[O:6][C:1]([H:8])([H:10])[H:11])[H:7].[H:9][H:14]	116.13004561750546	110.53077834901701	30.728967495219884
GZNRTVUHAJEUPG_40_0_0	[C:0]([C:2]([H:14])([H:15])[H:16])([O:5][C:3](=[C:4]([H:12])[H:13])[O:6][C:1]([H:9])([H:10])[H:11])([H:7])[H:8]	[C:0](=[C:2]([H:15])[H:16])([H:7])[H:8].[C:1]([O:6][C:3]([C:4]([H:12])([H:13])[H:14])=[O:5])([H:9])([H:10])[H:11]	43.628225496997615	39.78535731899775	-11.809273422562146
JSEMCPMTAXQTJN_2_0_0	[C:0]([C:1]([H:8])([H:9])[H:10])([C:2](=[C:3]=[O:4])[H:5])([H:6])[H:7]	[C-:3]#[O+:4].[C:0](=[C:2]([C:1]([H:8])([H:9])[H:10])[H:5])([H:6])[H:7]	101.9690387309996	99.4803360540051	-2.2275334608030577
NQPDZGIKBAWPEJ_2_0_0	[C:0]([C:1]([C:2]([C:3]([H:14])([H:15])[H:16])([H:12])[H:13])([H:10])[H:11])([C:4]([O:5][H:7])=[O:6])([H:8])[H:9]	[C:0](=[C:4]([O:5][H:7])[O:6][C:2]([C:1]([H:10])([H:11])[H:12])([C:3]([H:14])([H:15])[H:16])[H:13])([H:8])[H:9]	106.2216706124815	102.39449017201336	28.729684512428292
NQPDZGIKBAWPEJ_2_0_2	[C:0]([C:1]([C:2]([C:3]([H:14])([H:15])[H:16])([H:12])[H:13])([H:10])[H:11])([C:4]([O:5][H:7])=[O:6])([H:8])[H:9]	[C:0](=[C:4]([O:5][H:7])[O:6][C:1]([C:2]([C:3]([H:14])([H:15])[H:16])([H:12])[H:13])([H:10])[H:11])([H:8])[H:9]	105.60796632149716	102.77413341948228	32.93833652007647
NQPDZGIKBAWPEJ_12_0_3	[C:0]([C:1]([C:2]([C:3]([H:14])([H:15])[H:16])([H:12])[H:13])([H:10])[H:11])([C:4]([O:5][H:7])=[O:6])([H:8])[H:9]	[C:0]1([H:8])([H:9])[C:1]([C:2]([C:3]([H:14])([H:15])[H:16])([H:12])[H:13])([H:11])[C:4]1([O:5][H:7])[O:6][H:10]	95.34316592048135	91.6803929689905	27.938814531548747
NQPDZGIKBAWPEJ_12_3_2	[C:0]([C:1]([C:2]([C:3]([H:14])([H:15])[H:16])([H:12])[H:13])([H:10])[H:11])([C:4]([O:5][H:7])=[O:6])([H:8])[H:9]	[C:0](=[C:1](\[C:2]([H:11])([H:12])[H:13])[H:10])(\[C:4]([O:5][H:7])=[O:6])[H:9].[C:3]([H:8])([H:14])([H:15])[H:16]	111.9677751039916	106.5410729479955	13.995219885277242
NQPDZGIKBAWPEJ_29_0_2	[C:0]([C:1]([C:2]([C:3]([H:14])([H:15])[H:16])([H:12])[H:13])([H:10])[H:11])([C:4]([O:5][H:7])=[O:6])([H:8])[H:9]	[C:0]([C:1]([H:10])([H:11])[H:15])([C:4]([O:5][H:7])=[O:6])([H:8])[H:9].[C:2](=[C:3]([H:14])[H:16])([H:12])[H:13]	119.20295963898744	114.77399758800485	22.344646271510506
NQPDZGIKBAWPEJ_33_0_0	[C:0]([C:1]([C:2]([C:3]([H:14])([H:15])[H:16])([H:12])[H:13])([H:7])[H:11])([C:4]([O:5][H:10])=[O:6])([H:8])[H:9]	[C:0](=[C:1]([H:7])[H:11])([H:8])[H:9].[C:2]([C:3]([H:14])([H:15])[H:16])([H:10])([H:12])[H:13].[C:4](=[O:5])=[O:6]	94.1471328135048	89.10572149049902	15.25884321223707
PPDZRFISKQZISE_3_1_0	[C:0]([C:2]([H:14])([H:15])[H:16])(/[C:4](=[C:3](/[O:5][C:1]([H:11])([H:12])[H:13])[O:6][H:7])[H:8])([H:9])[H:10]	[C:0]([C:2]([H:14])([H:15])[H:16])([C:4]([C:1]([H:11])([H:12])[H:13])([C:3](=[O:5])[O:6][H:7])[H:8])([H:9])[H:10]	74.14087493450732	72.18304529452793	-38.03728489483747
PPDZRFISKQZISE_6_0_0	[C:0]([C:2]([H:14])([H:15])[H:16])(/[C:4](=[C:3](/[O:5][C:1]([H:11])([H:12])[H:13])[O:6][H:7])[H:8])([H:9])[H:10]	[C:0](=[C:4]=[C:3]([O:5][C:1]([H:11])([H:12])[H:13])[O:6][H:7])([H:9])[H:10].[C:2]([H:8])([H:14])([H:15])[H:16]	114.14397805002602	107.67372759552508	35.949808795411094
PPDZRFISKQZISE_19_0_1	[C:0]([C:2]([H:14])([H:15])[H:16])(/[C:4](=[C:3](\[O:5][C:1]([H:11])([H:12])[H:13])[O:6][H:7])[H:8])([H:9])[H:10]	[C:0](\[C:2]([H:14])([H:15])[H:16])(=[C:4](/[C:3](=[O:5])[O:6][H:7])[H:8])[H:9].[C:1]([H:10])([H:11])([H:12])[H:13]	70.24968852502244	67.31294406501767	-22.79541108986615
PPDZRFISKQZISE_44_0_1	[C:0]([C:2]([H:14])([H:15])[H:16])(/[C:4](=[C:3](\[O:5][C:1]([H:11])([H:12])[H:13])[O:6][H:7])[H:8])([H:9])[H:10]	[C:0](=[C:2]([H:15])[H:16])([H:9])[H:10].[C:1]([O:5][C:3](=[C:4]([H:8])[H:14])[O:6][H:7])([H:11])([H:12])[H:13]	98.81768602201947	95.24213689102241	21.19000956022945
SHQSVMDWKBRBGB_6_0_0	[C:0]1([H:5])([H:6])[C:2]([H:9])([H:10])[C:1]([H:7])([H:8])[C:3]1=[O:4]	[C:0]([C:2]([C:1](=[C:3]=[O:4])[H:8])([H:9])[H:10])([H:5])([H:6])[H:7]	85.13923394099022	82.06318237199834	1.0757648183556383
UNDVYEZBHTWISS_12_0_3	[C:0]1([O:5][C:4]([H:14])([H:15])[H:16])([O:6][H:7])[C:1]([H:8])([H:9])[C:3]([H:12])([H:13])[C:2]1([H:10])[H:11]	[C:0]([C:1]([H:8])([H:9])[H:11])([C:2](=[C:3]([H:12])[H:13])[H:10])([O:5][C:4]([H:14])([H:15])[H:16])[O:6][H:7]	124.53992793649607	118.20082696748503	-1.293260038240918
UNDVYEZBHTWISS_16_0_1	[C:0]1([O:5][C:4]([H:14])([H:15])[H:16])([O:6][H:7])[C:1]([H:8])([H:9])[C:3]([H:12])([H:13])[C:2]1([H:10])[H:11]	[C:0]1([O:6][H:7])=[C:1]([H:9])[C:3]([O:5][C:4]([H:14])([H:15])[H:16])([H:13])[C:2]1([H:10])[H:11].[H:8][H:12]	161.1413020525069	153.69213677801625	36.78250478011472
UNDVYEZBHTWISS_17_0_2	[C:0]1([O:5][C:4]([H:14])([H:15])[H:16])([O:6][H:7])[C:1]([H:8])([H:9])[C:3]([H:12])([H:13])[C:2]1([H:10])[H:11]	[C:0]1([O:6][H:7])=[C:2]([H:11])[C:3]([H:12])([H:13])[C:1]1([H:8])[H:9].[C:4]([O:5][H:10])([H:14])([H:15])[H:16]	75.49504043547701	68.54349019451412	25.94455066921606
UNDVYEZBHTWISS_26_0_1	[C:0]1([O:5][C:4]([H:14])([H:15])[H:16])([O:6][H:7])[C:1]([H:8])([H:9])[C:3]([H:12])([H:13])[C:2]1([H:10])[H:11]	[C:0](=[C:1]([H:8])[H:9])([O:5][C:4]([H:14])([H:15])[H:16])[O:6][H:7].[C:2](=[C:3]([H:12])[H:13])([H:10])[H:11]	92.29221473151527	88.08539104350687	21.195267686424476
UNDVYEZBHTWISS_27_0_0	[C:0]1([O:5][C:4]([H:14])([H:15])[H:16])([O:6][H:7])[C:1]([H:8])([H:9])[C:3]([H:12])([H:13])[C:2]1([H:10])[H:11]	[C:0]([C:1]1([H:8])[C:2]([H:10])([H:11])[C:3]1([H:12])[H:13])(=[O:5])[O:6][H:7].[C:4]([H:9])([H:14])([H:15])[H:16]	102.09956070700893	95.64186044251197	-10.19717973231358
ZDNJYCQSGYLNJQ_8_0_1	[C:0]([O:3][C:1](=[C:2]([H:9])[H:10])[O:4][H:5])([H:6])([H:7])[H:8]	[C:0]([O:3][H:10])([H:6])([H:7])[H:8].[C:1](#[C:2][H:9])[O:4][H:5]	90.63747217998406	86.15705435002437	46.39937858508604
ZTQSAGDEMFDKMZ_5_1_1	[C:0]([C:1]([C:2]([H:10])([H:11])[H:12])([H:8])[H:9])([C:3](=[O:4])[H:5])([H:6])[H:7]	[C:0](=[C:1]([H:8])[H:9])([H:6])[H:7].[C:2]([C:3](=[O:4])[H:5])([H:10])([H:11])[H:12]	97.87391173399456	96.78957531798568	22.10253346080306
ZTQSAGDEMFDKMZ_7_0_1	[C:0]([C:1]([C:2]([H:10])([H:11])[H:12])([H:8])[H:9])([C:3](=[O:4])[H:5])([H:6])[H:7]	[C:0]1([H:6])([H:7])[C:1]([C:2]([H:10])([H:11])[H:12])([H:9])[C:3]1([O:4][H:8])[H:5]	88.59681128599978	86.91759586399469	22.444311663479922
FYSNR-WCASX_8_1_1	[C:0](/[C:2](=[C:3](/[C:1]([H:10])([H:11])[H:12])[H:9])[H:8])([O:4][H:5])([H:6])[H:7].[S:13]([Cl:14])([Cl:15])=[O:16]	[C:0](/[C:2](=[C:3](/[C:1]([H:10])([H:11])[H:12])[H:9])[H:8])([O:4][S:13]([Cl:14])([Cl:15])[O:16][H:5])([H:6])[H:7]	22.97751536148642	33.74746091011798	TCIT fail
FYSNR-WCASX_16_0_1	[C:0](/[C:2](=[C:3](/[C:1]([H:10])([H:11])[H:12])[H:9])[H:8])([O:4][H:5])([H:6])[H:7].[S:13]([Cl:14])([Cl:15])=[O:16]	[C:0](/[C:2](=[C:3](\[H:9])[S:13]([Cl:14])([Cl:15])[O:16][C:1]([H:10])([H:11])[H:12])[H:8])([O:4][H:5])([H:6])[H:7]	106.96966193659053	118.24663516108339	TCIT fail
FYSNR-WCASX_17_0_0	[C:0](/[C:2](=[C:3](/[C:1]([H:10])([H:11])[H:12])[H:9])[H:8])([O:4][H:5])([H:6])[H:7].[S:13]([Cl:14])([Cl:15])=[O:16]	[C:0](/[C:2](=[C:3](/[C:1]([H:11])([H:12])[S:13]([Cl:15])=[O:16])[H:9])[H:8])([O:4][H:5])([H:6])[H:7].[H:10][Cl:14]	46.4990814594547	56.07424892010652	-4.790630975143412
FYSNR-WCASX_21_0_1	[C:0](/[C:2](=[C:3](/[C:1]([H:10])([H:11])[H:12])[H:9])[H:8])([O:4][H:5])([H:6])[H:7].[S:13]([Cl:14])([Cl:15])=[O:16]	[C:0]([C:2]([C:3]([C:1]([H:10])([H:11])[H:12])([H:9])[Cl:14])([H:8])[S:13]([Cl:15])=[O:16])([O:4][H:5])([H:6])[H:7]	26.305825749358636	39.94537224159312	-20.918260038240927
FYSNR-WCASX_22_0_3	[C:0](/[C:2](=[C:3](/[C:1]([H:10])([H:11])[H:12])[H:9])[H:8])([O:4][H:5])([H:6])[H:7].[S:13]([Cl:14])([Cl:15])=[O:16]	[C:0]([C:2]([C:3]([C:1]([H:10])([H:11])[H:12])([H:9])[S:13]([Cl:15])=[O:16])([H:8])[Cl:14])([O:4][H:5])([H:6])[H:7]	28.98842886200565	43.05530932358864	-22.225860420650093
FYSNR-WCASX_23_0_0	[C:0](/[C:2](=[C:3](/[C:1]([H:10])([H:11])[H:12])[H:9])[H:8])([O:4][H:5])([H:6])[H:7].[S:13]([Cl:14])([Cl:15])=[O:16]	[C:0]([C:2]1([H:8])[C:3]([C:1]([H:10])([H:11])[H:12])([H:9])[O:16][S:13]1([Cl:14])[Cl:15])([O:4][H:5])([H:6])[H:7]	26.725002095441752	40.2835998621666	TCIT fail
FYSNR-WCASX_24_0_3	[C:0](/[C:2](=[C:3](/[C:1]([H:10])([H:11])[H:12])[H:9])[H:8])([O:4][H:5])([H:6])[H:7].[S:13]([Cl:14])([Cl:15])=[O:16]	[C:0]([C:2]1([H:8])[C:3]([C:1]([H:10])([H:11])[H:12])([H:9])[S:13]([Cl:14])([Cl:15])[O:16]1)([O:4][H:5])([H:6])[H:7]	28.79578344549266	42.988793316613894	TCIT fail
FYSNR-WCASX_25_0_1	[C:0](/[C:2](=[C:3](/[C:1]([H:10])([H:11])[H:12])[H:9])[H:8])([O:4][H:5])([H:6])[H:7].[S:13]([Cl:14])([Cl:15])=[O:16]	[C:0](/[C:2](=[C:3](\[C:1]([H:10])([H:11])[H:12])[H:9])[S:13]([Cl:15])=[O:16])([O:4][H:5])([H:6])[H:7].[H:8][Cl:14]	46.283218191428986	58.77630482713308	-6.637428298279162
FYSNR-WCASX_27_0_1	[C:0](/[C:2](=[C:3](/[C:1]([H:10])([H:11])[H:12])[H:9])[H:8])([O:4][H:5])([H:6])[H:7].[S:13]([Cl:14])([Cl:15])=[O:16]	[C:0](/[C:2](=[C:3](/[C:1]([H:10])([H:11])[H:12])[H:9])[S:13]([Cl:14])([Cl:15])[O:16][H:8])([O:4][H:5])([H:6])[H:7]	51.69925268602335	61.679163774080706	TCIT fail
FYSNR-WCASX_28_0_1	[C:0](/[C:2](=[C:3](/[C:1]([H:10])([H:11])[H:12])[H:9])[H:8])([O:4][H:5])([H:6])[H:7].[S:13]([Cl:14])([Cl:15])=[O:16]	[C:0](/[C:2](=[C:3](/[C:1]([H:10])([H:11])[H:12])[H:9])[O:16][S:13]([H:8])([Cl:14])[Cl:15])([O:4][H:5])([H:6])[H:7]	75.39087385841897	85.936171006047	TCIT fail
FYSNR-WCASX_30_0_0	[C:0](/[C:2](=[C:3](/[C:1]([H:10])([H:11])[H:12])[H:9])[H:8])([O:4][H:5])([H:6])[H:7].[S:13]([Cl:14])([Cl:15])=[O:16]	[C:0](/[C:2](=[C:3](/[C:1]([H:10])([H:11])[H:12])[Cl:14])[H:8])([O:4][H:5])([H:6])[H:7].[H:9][S:13]([Cl:15])=[O:16]	58.89804166996841	69.0856584026434	8.263145315487566
FYSNR-WCASX_31_0_3	[C:0](/[C:2](=[C:3](/[C:1]([H:10])([H:11])[H:12])[H:9])[H:8])([O:4][H:5])([H:6])[H:7].[S:13]([Cl:14])([Cl:15])=[O:16]	[C:0](/[C:2](=[C:3](/[C:1]([H:10])([H:11])[H:12])[S:13]([Cl:14])([Cl:15])[O:16][H:9])[H:8])([O:4][H:5])([H:6])[H:7]	49.59709586090898	59.98865318106846	TCIT fail
FYSNR-WCASX_32_0_1	[C:0](/[C:2](=[C:3](/[C:1]([H:10])([H:11])[H:12])[H:9])[H:8])([O:4][H:5])([H:6])[H:7].[S:13]([Cl:14])([Cl:15])=[O:16]	[C:0](/[C:2](=[C:3](/[C:1]([H:10])([H:11])[H:12])[O:16][S:13]([H:9])([Cl:14])[Cl:15])[H:8])([O:4][H:5])([H:6])[H:7]	67.31733663154226	78.83025342815283	TCIT fail
FYSNR-WCASX_33_0_1	[C:0](/[C:2](=[C:3](/[C:1]([H:10])([H:11])[H:12])[H:9])[H:8])([O:4][H:5])([H:6])[H:7].[S:13]([Cl:14])([Cl:15])=[O:16]	[C:0](/[C:2](=[C:3](/[C:1]([H:10])([H:11])[H:12])[H:9])[H:8])([O:4][S:13]([Cl:15])=[O:16])([H:6])[H:7].[H:5][Cl:14]	21.415016706436337	32.72587544412901	-10.760516252390069
IAQRG-KFSLW_3_1_1	[C:0]([C:1]([O:2][O:3][H:5])=[O:4])([H:6])([H:7])[H:8].[C:9](/[C:12](=[C:11](\[C:10]([H:18])([H:19])[H:20])[H:14])[H:13])([H:15])([H:16])[H:17]	[C:0]([C:1]([O:2][O:3][H:5])=[O:4])([H:7])([H:8])/[C:12](=[C:11](\[C:10]([H:18])([H:19])[H:20])[H:14])[H:13].[H:6][C:9]([H:15])([H:16])[H:17]	122.10832862400007	130.67697084644655	-1.2882409177820235
IAQRG-KFSLW_4_0_3	[C:0]([C:1]([O:2][O:3][H:5])=[O:4])([H:6])([H:7])[H:8].[C:9](/[C:12](=[C:11](\[C:10]([H:18])([H:19])[H:20])[H:14])[H:13])([H:15])([H:16])[H:17]	[C:0]([H:6])([H:7])([H:8])[C:11]([C:10]([H:18])([H:19])[H:20])([C:12]([C:1]([O:2][O:3][H:5])=[O:4])([C:9]([H:15])([H:16])[H:17])[H:13])[H:14]	79.00407355949933	94.62090248595007	-15.881453154875711
IAQRG-KFSLW_6_0_1	[C:0]([C:1]([O:2][O:3][H:5])=[O:4])([H:6])([H:7])[H:8].[C:9](/[C:12](=[C:11](\[C:10]([H:18])([H:19])[H:20])[H:14])[H:13])([H:15])([H:16])[H:17]	[C:0]([H:6])([H:7])([H:8])[H:14].[C:1]([O:2][O:3][H:5])(=[O:4])/[C:11]([C:10]([H:18])([H:19])[H:20])=[C:12](/[C:9]([H:15])([H:16])[H:17])[H:13]	98.69406665051055	109.36612071696123	-4.690965583173998
IAQRG-KFSLW_9_0_1	[C:0]([C:1]([O:2][O:3][H:5])=[O:4])([H:6])([H:7])[H:8].[C:9](/[C:12](=[C:11](\[C:10]([H:18])([H:19])[H:20])[H:14])[H:13])([H:15])([H:16])[H:17]	[C:0]([C:1]([O:2][O:3][H:5])=[O:4])([H:7])([H:8])[C:11]([C:10]([H:18])([H:19])[H:20])([C:12]([H:6])([C:9]([H:15])([H:16])[H:17])[H:13])[H:14]	77.38447154002208	88.40667590744478	-18.627151051625233
IAQRG-KFSLW_10_0_1	[C:0]([C:1]([O:2][O:3][H:5])=[O:4])([H:6])([H:7])[H:8].[C:9](/[C:12](=[C:11](\[C:10]([H:18])([H:19])[H:20])[H:14])[H:13])([H:15])([H:16])[H:17]	[C:0]([C:1]([O:2][O:3][H:5])=[O:4])([H:7])([H:8])/[C:11]([C:10]([H:18])([H:19])[H:20])=[C:12](/[C:9]([H:15])([H:16])[H:17])[H:13].[H:6][H:14]	127.57581889750018	136.00640902997418	8.970124282982793
IAQRG-KFSLW_11_0_0	[C:0]([C:1]([O:2][O:3][H:5])=[O:4])([H:6])([H:7])[H:8].[C:9](/[C:12](=[C:11](\[C:10]([H:18])([H:19])[H:20])[H:14])[H:13])([H:15])([H:16])[H:17]	[C:0]([C:1](=[O:4])[C:9]([H:15])([H:16])[H:17])([H:6])([H:7])[H:8].[O:2]([O:3][H:5])/[C:12](=[C:11](\[C:10]([H:18])([H:19])[H:20])[H:14])[H:13]	120.49500169950697	132.5124361339495	18.232552581261942
IAQRG-KFSLW_15_0_1	[C:0]([C:1]([O:2][O:3][H:5])=[O:4])([H:6])([H:7])[H:8].[C:9](/[C:12](=[C:11](\[C:10]([H:18])([H:19])[H:20])[H:14])[H:13])([H:15])([H:16])[H:17]	[C:0]([C:1](=[O:4])[C:11]([C:10]([H:18])([H:19])[H:20])([C:12]([O:2][O:3][H:5])([C:9]([H:15])([H:16])[H:17])[H:13])[H:14])([H:6])([H:7])[H:8]	52.20188779550276	66.63962637146983	-6.5774378585086
IAQRG-KFSLW_16_0_2	[C:0]([C:1]([O:2][O:3][H:5])=[O:4])([H:6])([H:7])[H:8].[C:9](/[C:12](=[C:11](\[C:10]([H:18])([H:19])[H:20])[H:14])[H:13])([H:15])([H:16])[H:17]	[C:0]([C:1](=[O:4])/[C:11]([C:10]([H:18])([H:19])[H:20])=[C:12](/[C:9]([H:15])([H:16])[H:17])[H:13])([H:6])([H:7])[H:8].[O:2]([O:3][H:5])[H:14]	65.1838043315071	76.02528596295805	10.363527724665389
IAQRG-KFSLW_17_0_1	[C:0]([C:1]([O:2][O:3][H:5])=[O:4])([H:6])([H:7])[H:8].[C:9](/[C:12](=[C:11](\[C:10]([H:18])([H:19])[H:20])[H:14])[H:13])([H:15])([H:16])[H:17]	[C:0]([C:1](=[O:4])[H:14])([H:6])([H:7])[H:8].[O:2]([O:3][H:5])/[C:11]([C:10]([H:18])([H:19])[H:20])=[C:12](/[C:9]([H:15])([H:16])[H:17])[H:13]	96.21101155900179	106.58562612245436	21.62332695984703
IAQRG-KFSLW_20_0_0	[C:0]([C:1]([O:2][O:3][H:5])=[O:4])([H:6])([H:7])[H:8].[C:9](/[C:12](=[C:11](\[C:10]([H:18])([H:19])[H:20])[H:14])[H:13])([H:15])([H:16])[H:17]	[C:0]([C:1]([O:2][O:3][H:5])([O:4][H:15])[C:9](/[C:12](=[C:11](\[C:10]([H:18])([H:19])[H:20])[H:14])[H:13])([H:16])[H:17])([H:6])([H:7])[H:8]	79.58828490402247	88.49766478496474	-3.0540152963671177
IAQRG-KFSLW_22_0_2	[C:0]([C:1]([O:2][O:3][H:5])=[O:4])([H:6])([H:7])[H:8].[C:9](/[C:12](=[C:11](\[C:10]([H:18])([H:19])[H:20])[H:14])[H:13])([H:15])([H:16])[H:17]	[C:0]([C:1]1([O:2][O:3][H:5])[O:4][C:12]([C:9]([H:15])([H:16])[H:17])([H:13])[C:11]1([C:10]([H:18])([H:19])[H:20])[H:14])([H:6])([H:7])[H:8]	51.51162734553335	66.42941068896552	10.884082217973228
IAQRG-KFSLW_23_0_1	[C:0]([C:1]([O:2][O:3][H:5])=[O:4])([H:6])([H:7])[H:8].[C:9](/[C:12](=[C:11](\[C:10]([H:18])([H:19])[H:20])[H:14])[H:13])([H:15])([H:16])[H:17]	[C:0]([C:1]([O:2][O:3][H:5])([O:4][H:14])/[C:11]([C:10]([H:18])([H:19])[H:20])=[C:12](/[C:9]([H:15])([H:16])[H:17])[H:13])([H:6])([H:7])[H:8]	75.54837874302069	86.19344990096815	-2.9868546845124317
IAQRG-KFSLW_24_0_1	[C:0]([C:1]([O:2][O:3][H:5])=[O:4])([H:6])([H:7])[H:8].[C:9](/[C:12](=[C:11](\[C:10]([H:18])([H:19])[H:20])[H:14])[H:13])([H:15])([H:16])[H:17]	[C:0]([C:1]([O:2][O:3][H:5])([O:4]/[C:11]([C:10]([H:18])([H:19])[H:20])=[C:12](/[C:9]([H:15])([H:16])[H:17])[H:13])[H:14])([H:6])([H:7])[H:8]	101.47079618799127	112.96614271846784	8.313575525812617
IAQRG-KFSLW_28_0_0	[C:0]([C:1]([O:2][O:3][H:5])=[O:4])([H:6])([H:7])[H:8].[C:9](/[C:12](=[C:11](\[C:10]([H:18])([H:19])[H:20])[H:14])[H:13])([H:15])([H:16])[H:17]	[C:0]([C:1]([O:2][H:15])=[O:4])([H:6])([H:7])[H:8].[O:3]([H:5])[C:9](/[C:12](=[C:11](\[C:10]([H:18])([H:19])[H:20])[H:14])[H:13])([H:16])[H:17]	40.03887115699974	48.62759368346686	-55.13097514340344
IAQRG-KFSLW_32_0_2	[C:0]([C:1]([O:2][O:3][H:5])=[O:4])([H:6])([H:7])[H:8].[C:9](/[C:12](=[C:11](\[C:10]([H:18])([H:19])[H:20])[H:14])[H:13])([H:15])([H:16])[H:17]	[C:0]([C:1]([O:2][O:3][C:9]([H:15])([H:16])[H:17])=[O:4])([H:6])([H:7])[H:8].[H:5][C:12](=[C:11]([C:10]([H:18])([H:19])[H:20])[H:14])[H:13]	97.87328422447831	110.64561258747678	11.863049713193114
IAQRG-KFSLW_33_0_0	[C:0]([C:1]([O:2][O:3][H:5])=[O:4])([H:6])([H:7])[H:8].[C:9](/[C:12](=[C:11](\[C:10]([H:18])([H:19])[H:20])[H:14])[H:13])([H:15])([H:16])[H:17]	[C:0]([C:1]([O:2][O:3]/[C:12](=[C:11](\[C:10]([H:18])([H:19])[H:20])[H:14])[H:13])=[O:4])([H:6])([H:7])[H:8].[H:5][C:9]([H:15])([H:16])[H:17]	102.25267302501473	109.88883613046129	5.203393881453159
IAQRG-KFSLW_34_0_3	[C:0]([C:1]([O:2][O:3][H:5])=[O:4])([H:6])([H:7])[H:8].[C:9](/[C:12](=[C:11](\[C:10]([H:18])([H:19])[H:20])[H:14])[H:13])([H:15])([H:16])[H:17]	[C:0]([C:1]([O:2][O:3][C:9](/[C:12](=[C:11](\[C:10]([H:18])([H:19])[H:20])[H:14])[H:13])([H:16])[H:17])=[O:4])([H:6])([H:7])[H:8].[H:5][H:15]	106.37729296851664	112.54257380596715	18.82385277246654
IAQRG-KFSLW_35_0_0	[C:0]([C:1]([O:2][O:3][H:5])=[O:4])([H:6])([H:7])[H:8].[C:9](/[C:12](=[C:11](\[C:10]([H:18])([H:19])[H:20])[H:14])[H:13])([H:15])([H:16])[H:17]	[C:0]([C:1]([O:2][O:3][C:11]([C:10]([H:18])([H:19])[H:20])([C:12]([H:5])([C:9]([H:15])([H:16])[H:17])[H:13])[H:14])=[O:4])([H:6])([H:7])[H:8]	46.16273636748348	56.00334034646452	-14.023661567877632
IAYPI-YWWDB_5_0_1	[C:0]([P:3]([C:1]([H:4])([H:5])[H:6])[C:2]([H:10])([H:11])[H:12])([H:7])([H:8])[H:9].[C:13]1([H:16])([H:17])[C:14]([H:18])([H:19])[O:15]1	[C:0]([H:7])([H:8])([H:9])[H:16].[C:1]([P:3]([C:2]([H:10])([H:11])[H:12])[C:13]1([H:17])[C:14]([H:18])([H:19])[O:15]1)([H:4])([H:5])[H:6]	104.42573842345007	113.00630332647346	-12.199091778202682
IMROM-WSFSS_1_0_0	[C:0](=[C:1]([H:5])[H:6])([O:2][H:3])[H:4].[C:7](=[O:8])([H:9])[H:10]	[C:0]1([O:2][H:3])([H:4])[C:1]([H:5])([H:6])[O:8][C:7]1([H:9])[H:10]	65.67765430797303	78.39162428751182	-1.7858508604206453
IMROM-WSFSS_2_0_0	[C:0](=[C:1]([H:5])[H:6])([O:2][H:3])[H:4].[C:7](=[O:8])([H:9])[H:10]	[C:0]1([O:2][H:3])([H:4])[C:1]([H:5])([H:6])[C:7]([H:9])([H:10])[O:8]1	41.49092813997196	54.94096676300719	-9.600382409177815
IMROM-WSFSS_3_0_0	[C:0](=[C:1]([H:5])[H:6])([O:2][H:3])[H:4].[C:7](=[O:8])([H:9])[H:10]	[C:0]([C:1]([H:5])([H:6])[H:9])([O:2][H:3])([H:4])[C:7](=[O:8])[H:10]	51.33341464748392	63.21028695399599	-28.28608986615679
IMROM-WSFSS_4_0_3	[C:0](=[C:1]([H:5])[H:6])([O:2][H:3])[H:4].[C:7](=[O:8])([H:9])[H:10]	[C:0]([C:1]([H:5])([H:6])[C:7](=[O:8])[H:10])([O:2][H:3])([H:4])[H:9]	44.15784351498024	56.24681403249186	-25.41730401529636
IMROM-WSFSS_5_0_0	[C:0](=[C:1]([H:5])[H:6])([O:2][H:3])[H:4].[C:7](=[O:8])([H:9])[H:10]	[C:0](=[C:1]([H:5])[H:6])([H:4])[C:7]([O:8][O:2][H:3])([H:9])[H:10]	119.20358714848585	131.46700530698507	44.226099426386234
IMROM-WSFSS_6_0_0	[C:0](=[C:1]([H:5])[H:6])([O:2][H:3])[H:4].[C:7](=[O:8])([H:9])[H:10]	[C:0](=[C:1]([H:5])[H:6])([H:4])[O:8][C:7]([O:2][H:3])([H:9])[H:10]	56.77454952197924	69.92652113248228	-11.813097514340347
IMROM-WSFSS_6_1_1	[C:0](=[C:1]([H:5])[H:6])([O:2][H:3])[H:4].[C:7](=[O:8])([H:9])[H:10]	[C:0](=[C:1]([H:5])[H:6])([O:2][C:7]([O:8][H:3])([H:9])[H:10])[H:4]	29.373092185497555	39.75523686300245	-11.813097514340347
IMROM-WSFSS_7_0_3	[C:0](=[C:1]([H:5])[H:6])([O:2][H:3])[H:4].[C:7](=[O:8])([H:9])[H:10]	[C:0](=[C:1]([H:5])[H:6])([H:4])[C:7](=[O:8])[H:10].[O:2]([H:3])[H:9]	83.41232779699853	91.67537289300317	-16.867351816443595
IMROM-WSFSS_8_0_3	[C:0](=[C:1]([H:5])[H:6])([O:2][H:3])[H:4].[C:7](=[O:8])([H:9])[H:10]	[C:0](=[C:1]([H:5])[H:6])([H:4])[H:9].[O:2]([H:3])[C:7](=[O:8])[H:10]	76.65969806749712	86.69859504847689	-17.84130019120459
IMROM-WSFSS_9_0_1	[C:0](=[C:1]([H:5])[H:6])([O:2][H:3])[H:4].[C:7](=[O:8])([H:9])[H:10]	[C:0](=[C:1]([H:5])[H:6])([O:2][H:3])[C:7]([O:8][H:4])([H:9])[H:10]	71.07988359349524	81.74440754600059	-18.04110898661568
IMROM-WSFSS_11_0_3	[C:0](=[C:1]([H:5])[H:6])([O:2][H:3])[H:4].[C:7](=[O:8])([H:9])[H:10]	[C:0](=[C:1]([H:5])[H:6])([O:2][H:3])[C:7](=[O:8])[H:10].[H:4][H:9]	75.72721895046153	84.72633268999827	-0.38599426386232805
IMROM-WSFSS_14_0_3	[C:0](=[C:1]([H:5])[H:6])([O:2][H:3])[H:4].[C:7](=[O:8])([H:9])[H:10]	[C:0](=[C:1](/[H:6])[C:7](=[O:8])[H:10])(\[O:2][H:3])[H:4].[H:5][H:9]	75.29486490498303	84.05991760100433	-3.44956978967495
IMROM-WSFSS_16_0_0	[C:0](=[C:1]([H:5])[H:6])([O:2][H:3])[H:4].[C:7](=[O:8])([H:9])[H:10]	[C:0](=[C:1]([H:5])[H:6])([O:2][C:7](=[O:8])[H:10])[H:4].[H:3][H:9]	60.402181941487484	68.81959437449476	-6.473231357552575
KAKZB-VGGSQ_1_0_2	[C:0]([C:1](=[C:3]([H:8])[H:9])[H:5])(=[C:2]([H:6])[H:7])[H:4].[C:10](=[C:11]([H:14])[H:15])([H:12])[H:13]	[C:0](=[C:2]([H:6])[H:7])([H:4])[C:10]([C:11]([C:1](=[C:3]([H:8])[H:9])[H:5])([H:14])[H:15])([H:12])[H:13]	75.9983030544905	88.62504921351766	-18.783699808795408
KAKZB-VGGSQ_2_0_1	[C:0]([C:1](=[C:3]([H:8])[H:9])[H:5])(=[C:2]([H:6])[H:7])[H:4].[C:10](=[C:11]([H:14])[H:15])([H:12])[H:13]	[C:0]1([C:1](=[C:3]([H:8])[H:9])[H:5])([H:4])[C:2]([H:6])([H:7])[C:11]([H:14])([H:15])[C:10]1([H:12])[H:13]	57.44096461099102	69.96919177851721	-15.100621414913956
KAKZB-VGGSQ_3_0_3	[C:0]([C:1](=[C:3]([H:8])[H:9])[H:5])(=[C:2]([H:6])[H:7])[H:4].[C:10](=[C:11]([H:14])[H:15])([H:12])[H:13]	[C:0]([C:1](=[C:3]([H:8])[H:9])[H:5])([C:2]([H:6])([H:7])[H:12])([H:4])[C:10](=[C:11]([H:14])[H:15])[H:13]	79.26888256849064	88.80577194952508	-20.11448374760994
KAKZB-VGGSQ_4_0_3	[C:0]([C:1](=[C:3]([H:8])[H:9])[H:5])(=[C:2]([H:6])[H:7])[H:4].[C:10](=[C:11]([H:14])[H:15])([H:12])[H:13]	[C:0]([C:1](=[C:3]([H:8])[H:9])[H:5])(=[C:2]([H:6])[H:7])[C:10]([C:11]([H:4])([H:14])[H:15])([H:12])[H:13]	88.29999929250009	96.95210027852121	-24.880258126195024
KAKZB-VGGSQ_5_0_0	[C:0]([C:1](=[C:3]([H:8])[H:9])[H:5])(=[C:2]([H:6])[H:7])[H:4].[C:10](=[C:11]([H:14])[H:15])([H:12])[H:13]	[C:0]([C:1](=[C:3]([H:8])[H:9])[H:5])(=[C:2]([H:6])[H:7])[C:10](=[C:11]([H:14])[H:15])[H:13].[H:4][H:12]	120.86083973799289	128.27235444252509	4.369980879541107
KAKZB-VGGSQ_6_0_2	[C:0]([C:1](=[C:3]([H:8])[H:9])[H:5])(=[C:2]([H:6])[H:7])[H:4].[C:10](=[C:11]([H:14])[H:15])([H:12])[H:13]	[C:0](\[C:1](=[C:3]([H:8])[H:9])[H:5])(=[C:2](/[H:7])[C:10]([C:11]([H:6])([H:14])[H:15])([H:12])[H:13])[H:4]	91.98787262398109	100.54396465651276	-24.82767686424474
OKKJL-WSFSS_1_0_0	[C:0]([O:1][H:2])([H:3])([H:4])[H:5].[C:6](=[O:7])([H:8])[H:9]	[C:0]([H:3])([H:4])([H:5])[C:6]([O:7][O:1][H:2])([H:8])[H:9]	130.75666455301285	140.44917628999326	36.63814531548757
OKKJL-WSFSS_2_0_0	[C:0]([O:1][H:2])([H:3])([H:4])[H:5].[C:6](=[O:7])([H:8])[H:9]	[C:0]([H:3])([H:4])([H:5])[O:7][C:6]([O:1][H:2])([H:8])[H:9]	63.594322768025144	76.7324891694917	-14.114483747609944
OKKJL-WSFSS_2_2_0	[C:0]([O:1][H:2])([H:3])([H:4])[H:5].[C:6](=[O:7])([H:8])[H:9]	[C:0]([O:1][C:6]([O:7][H:2])([H:8])[H:9])([H:3])([H:4])[H:5]	23.530978740515852	35.03824795149799	-14.114483747609944
OKKJL-WSFSS_3_0_2	[C:0]([O:1][H:2])([H:3])([H:4])[H:5].[C:6](=[O:7])([H:8])[H:9]	[C:0]([H:3])([H:4])([H:5])[C:6](=[O:7])[H:9].[O:1]([H:2])[H:8]	92.21314853450087	99.98297116350234	-22.30473231357552
OKKJL-WSFSS_4_0_3	[C:0]([O:1][H:2])([H:3])([H:4])[H:5].[C:6](=[O:7])([H:8])[H:9]	[C:0]([H:3])([H:4])([H:5])[H:8].[O:1]([H:2])[C:6](=[O:7])[H:9]	86.86488506600293	96.26434986649197	-29.61950286806883
OKKJL-WSFSS_5_0_2	[C:0]([O:1][H:2])([H:3])([H:4])[H:5].[C:6](=[O:7])([H:8])[H:9]	[C:0]([O:1][H:2])([H:4])([H:5])[C:6]([O:7][H:3])([H:8])[H:9]	72.69572055601766	82.67061156799852	-18.04565009560229
OKKJL-WSFSS_6_0_0	[C:0]([O:1][H:2])([H:3])([H:4])[H:5].[C:6](=[O:7])([H:8])[H:9]	[C:0]([O:1][H:2])([H:4])([H:5])[C:6](=[O:7])[H:9].[H:3][H:8]	78.37342651202209	87.61475891850017	1.7820267686424516
OKKJL-WSFSS_7_0_1	[C:0]([O:1][H:2])([H:3])([H:4])[H:5].[C:6](=[O:7])([H:8])[H:9]	[C:0]([O:1][O:7][C:6]([H:2])([H:8])[H:9])([H:3])([H:4])[H:5]	101.58500291702396	108.88482093049929	44.83747609942638
OKKJL-WSFSS_8_0_0	[C:0]([O:1][H:2])([H:3])([H:4])[H:5].[C:6](=[O:7])([H:8])[H:9]	[C:0]([O:1][C:6](=[O:7])[H:9])([H:3])([H:4])[H:5].[H:2][H:8]	54.22058585700682	63.03646682248897	-6.664196940726573
QGZKD-STSCV_2_0_0	[C:0]([C:3]([O:4][C:1]([C:2]([H:11])([H:12])[H:13])([H:9])[H:10])=[O:8])([F:5])([F:6])[F:7].[N:14]([H:15])([H:16])[H:17]	[C:0]([F:5])([F:6])([F:7])[H:15].[C:1]([C:2]([H:11])([H:12])[H:13])([O:4][C:3](=[O:8])[N:14]([H:16])[H:17])([H:9])[H:10]	57.49242039009296	67.63485643852533	-12.428537284894832
QGZKD-STSCV_3_0_2	[C:0]([C:3]([O:4][C:1]([C:2]([H:11])([H:12])[H:13])([H:9])[H:10])=[O:8])([F:5])([F:6])[F:7].[N:14]([H:15])([H:16])[H:17]	[C:0]([C:3]([O:4][C:1]([C:2]([H:11])([H:12])[H:13])([H:9])[H:10])=[O:8])([F:6])([F:7])[N:14]([H:16])[H:17].[F:5][H:15]	61.67665373608704	74.06933885147392	-6.328871892925434
QGZKD-STSCV_6_0_0	[C:0]([C:3]([O:4][C:1]([C:2]([H:11])([H:12])[H:13])([H:9])[H:10])=[O:8])([F:5])([F:6])[F:7].[N:14]([H:15])([H:16])[H:17]	[C:0]([C:3]([O:4][C:1]([H:9])([H:10])[H:15])=[O:8])([F:5])([F:6])[F:7].[C:2]([H:11])([H:12])([H:13])[N:14]([H:16])[H:17]	106.5341703435486	116.64460340749044	13.28561185468451
QGZKD-STSCV_7_0_0	[C:0]([C:3]([O:4][C:1]([C:2]([H:11])([H:12])[H:13])([H:9])[H:10])=[O:8])([F:5])([F:6])[F:7].[N:14]([H:15])([H:16])[H:17]	[C:0]([C:3]([O:4][H:15])=[O:8])([F:5])([F:6])[F:7].[C:1]([C:2]([H:11])([H:12])[H:13])([H:9])([H:10])[N:14]([H:16])[H:17]	55.27919438347365	64.82549640698433	3.3910133843212478
QGZKD-STSCV_10_0_0	[C:0]([C:3]([O:4][C:1]([C:2]([H:11])([H:12])[H:13])([H:9])[H:10])=[O:8])([F:5])([F:6])[F:7].[N:14]([H:15])([H:16])[H:17]	[C:0]([C:3]([O:4][C:1]([C:2]([H:12])([H:13])[N:14]([H:16])[H:17])([H:9])[H:10])=[O:8])([F:5])([F:6])[F:7].[H:11][H:15]	118.51646424597286	126.03340054647074	17.993785850860434
QGZKD-STSCV_11_0_0	[C:0]([C:3]([O:4][C:1]([C:2]([H:11])([H:12])[H:13])([H:9])[H:10])=[O:8])([F:5])([F:6])[F:7].[N:14]([H:15])([H:16])[H:17]	[C:0]([C:3](=[O:8])[N:14]([H:16])[H:17])([F:5])([F:6])[F:7].[C:1]([C:2]([H:11])([H:12])[H:13])([O:4][H:15])([H:9])[H:10]	26.882506980043466	38.19022817003004	0.9091778202677072
QGZKD-STSCV_13_0_0	[C:0]([C:3]([O:4][C:1]([C:2]([H:11])([H:12])[H:13])([H:9])[H:10])=[O:8])([F:5])([F:6])[F:7].[N:14]([H:15])([H:16])[H:17]	[C:0]([C:3]([O:4][C:1]([C:2]([H:11])([H:12])[H:13])([H:9])[H:10])([O:8][H:15])[N:14]([H:16])[H:17])([F:5])([F:6])[F:7]	24.655475764530355	36.31460227448579	-2.7148661567877443
QGZKD-STSCV_14_0_0	[C:0]([C:3]([O:4][C:1]([C:2]([H:11])([H:12])[H:13])([H:9])[H:10])=[O:8])([F:5])([F:6])[F:7].[N:14]([H:15])([H:16])[H:17]	[C:0]([C:3]([O:4][C:1]([C:2]([H:11])([H:12])[H:13])([H:9])[H:10])([O:8][N:14]([H:16])[H:17])[H:15])([F:5])([F:6])[F:7]	108.98459494099707	120.70396236301444	43.68905353728491
VGGSQ-YOTZY_1_0_2	[C:0]([P:2]([C:1]([H:7])([H:8])[H:9])[H:3])([H:4])([H:5])[H:6].[C:10](=[C:11]([H:14])[H:15])([H:12])[H:13]	[C:0]([H:4])([H:5])([H:6])[C:10]([C:11]([P:2]([C:1]([H:7])([H:8])[H:9])[H:3])([H:14])[H:15])([H:12])[H:13]	104.81479431350222	118.02261426950693	-21.407504780114724
VGGSQ-YOTZY_1_1_1	[C:0]([P:2]([C:1]([H:7])([H:8])[H:9])[H:3])([H:4])([H:5])[H:6].[C:10](=[C:11]([H:14])[H:15])([H:12])[H:13]	[C:0]([P:2]([C:1]([H:7])([H:8])[H:9])[H:3])([H:5])([H:6])[C:10]([C:11]([H:4])([H:14])[H:15])([H:12])[H:13]	84.0850179810123	93.24414664300174	-21.407504780114724
VGGSQ-YOTZY_2_0_0	[C:0]([P:2]([C:1]([H:7])([H:8])[H:9])[H:3])([H:4])([H:5])[H:6].[C:10](=[C:11]([H:14])[H:15])([H:12])[H:13]	[C:0]([H:4])([H:5])([H:6])[C:10](=[C:11]([H:14])[H:15])[H:13].[C:1]([P:2]([H:3])[H:12])([H:7])([H:8])[H:9]	99.64788109052795	110.27036190649677	1.3429732313575529
VGGSQ-YOTZY_3_0_1	[C:0]([P:2]([C:1]([H:7])([H:8])[H:9])[H:3])([H:4])([H:5])[H:6].[C:10](=[C:11]([H:14])[H:15])([H:12])[H:13]	[C:0]([H:4])([H:5])([H:6])[H:12].[C:1]([P:2]([H:3])[C:10](=[C:11]([H:14])[H:15])[H:13])([H:7])([H:8])[H:9]	104.7965965380125	112.56892920500762	-4.059512428298279
VGGSQ-YOTZY_5_0_3	[C:0]([P:2]([C:1]([H:7])([H:8])[H:9])[H:3])([H:4])([H:5])[H:6].[C:10](=[C:11]([H:14])[H:15])([H:12])[H:13]	[C:0]([P:2]([C:1]([H:7])([H:8])[H:9])[C:10]([C:11]([H:3])([H:14])[H:15])([H:12])[H:13])([H:4])([H:5])[H:6]	45.080282480041184	55.89854626001508	-27.475621414913956
VGGSQ-YOTZY_6_0_3	[C:0]([P:2]([C:1]([H:7])([H:8])[H:9])[H:3])([H:4])([H:5])[H:6].[C:10](=[C:11]([H:14])[H:15])([H:12])[H:13]	[C:0]([P:2]([C:1]([H:7])([H:8])[H:9])[C:10](=[C:11]([H:14])[H:15])[H:13])([H:4])([H:5])[H:6].[H:3][H:12]	100.81881381753222	109.82734019950954	2.269120458891014
VQTUB-XLYOF_2_0_0	[C:0]([C:2]([C:1]([H:7])([H:8])[H:9])=[C:3]([H:10])[H:11])([H:4])([H:5])[H:6].[O:12]([H:13])[H:14]	[C:0]([H:4])([H:5])([H:6])[H:13].[C:1]([C:2](=[C:3]([H:10])[H:11])[O:12][H:14])([H:7])([H:8])[H:9]	97.31480076951506	104.21426772200245	3.286806883365203
VQTUB-XLYOF_3_0_0	[C:0]([C:2]([C:1]([H:7])([H:8])[H:9])=[C:3]([H:10])[H:11])([H:4])([H:5])[H:6].[O:12]([H:13])[H:14]	[C:0]([C:2]([C:1]([H:7])([H:8])[H:9])=[C:3]([H:10])[H:11])([H:5])([H:6])[O:12][H:14].[H:4][H:13]	111.98911042700907	117.59841784749	22.699330783938823
VQTUB-XLYOF_4_0_0	[C:0]([C:2]([C:1]([H:7])([H:8])[H:9])=[C:3]([H:10])[H:11])([H:4])([H:5])[H:6].[O:12]([H:13])[H:14]	[C:0]([C:2]([C:1]([H:7])([H:8])[H:9])([C:3]([H:10])([H:11])[H:13])[O:12][H:14])([H:4])([H:5])[H:6]	46.64842872050567	55.82952021499317	-13.477533460803055
VQTUB-XLYOF_5_0_0	[C:0]([C:2]([C:1]([H:7])([H:8])[H:9])=[C:3]([H:10])[H:11])([H:4])([H:5])[H:6].[O:12]([H:13])[H:14]	[C:0]([C:2]([C:1]([H:7])([H:8])[H:9])([C:3]([H:10])([H:11])[O:12][H:14])[H:13])([H:4])([H:5])[H:6]	57.28596976450781	66.16209164199839	-6.353250478011457
VQTUB-XLYOF_6_0_3	[C:0]([C:2]([C:1]([H:7])([H:8])[H:9])=[C:3]([H:10])[H:11])([H:4])([H:5])[H:6].[O:12]([H:13])[H:14]	[C:0]([C:2]([C:1]([H:7])([H:8])[H:9])=[C:3]([H:11])[O:12][H:14])([H:4])([H:5])[H:6].[H:10][H:13]	98.42047250850575	104.3171792799923	17.67805927342257
XLYOF-ZEXFA_2_0_3	[C:0](/[C:2](=[C:3](\[C:1]([H:10])([H:11])[H:12])[H:6])[O:4][H:5])([H:7])([H:8])[H:9].[O:13]([H:14])[H:15]	[C:0]([H:7])([H:8])([H:9])[H:14].[C:1]([C:3](=[C:2]([O:4][H:5])[O:13][H:15])[H:6])([H:10])([H:11])[H:12]	96.93264748399899	103.80826907547522	3.3941204588910048
XLYOF-ZEXFA_5_0_0	[C:0](/[C:2](=[C:3](\[C:1]([H:10])([H:11])[H:12])[H:6])[O:4][H:5])([H:7])([H:8])[H:9].[O:13]([H:14])[H:15]	[C:0](/[C:2](=[C:3](/[H:6])[O:13][H:15])[O:4][H:5])([H:7])([H:8])[H:9].[C:1]([H:10])([H:11])([H:12])[H:14]	110.74915165500072	117.28717313547324	11.586281070745692
XLYOF-ZEXFA_6_0_2	[C:0](/[C:2](=[C:3](\[C:1]([H:10])([H:11])[H:12])[H:6])[O:4][H:5])([H:7])([H:8])[H:9].[O:13]([H:14])[H:15]	[C:0](/[C:2](=[C:3](\[C:1]([H:11])([H:12])[O:13][H:15])[H:6])[O:4][H:5])([H:7])([H:8])[H:9].[H:10][H:14]	101.98221643048417	107.54759818598683	24.09058317399618
XLYOF-ZEXFA_7_0_0	[C:0](/[C:2](=[C:3](\[C:1]([H:10])([H:11])[H:12])[H:6])[O:4][H:5])([H:7])([H:8])[H:9].[O:13]([H:14])[H:15]	[C:0]([C:2]([C:3]([C:1]([H:10])([H:11])[H:12])([H:6])[H:14])([O:4][H:5])[O:13][H:15])([H:7])([H:8])[H:9]	44.0517944094983	53.116796646475706	-14.885994263862337
XLYOF-ZEXFA_8_0_2	[C:0](/[C:2](=[C:3](\[C:1]([H:10])([H:11])[H:12])[H:6])[O:4][H:5])([H:7])([H:8])[H:9].[O:13]([H:14])[H:15]	[C:0]([C:2]([C:3]([C:1]([H:10])([H:11])[H:12])([H:6])[O:13][H:15])([O:4][H:5])[H:14])([H:7])([H:8])[H:9]	61.60762769097596	70.10096877346987	-8.89770554493308
XLYOF-ZEXFA_10_0_1	[C:0](/[C:2](=[C:3](\[C:1]([H:10])([H:11])[H:12])[H:6])[O:4][H:5])([H:7])([H:8])[H:9].[O:13]([H:14])[H:15]	[C:0](/[C:2](=[C:3](\[C:1]([H:10])([H:11])[H:12])[O:13][H:15])[O:4][H:5])([H:7])([H:8])[H:9].[H:6][H:14]	95.17248333648425	102.12968116300422	18.909177820267697
FYSNR-WCASX_8_0_1	[C:0](/[C:2](=[C:3](/[C:1]([H:10])([H:11])[H:12])[H:9])[H:8])([O:4][H:5])([H:6])[H:7].[S:13]([Cl:14])([Cl:15])=[O:16]	[C:0](=[C:2]([C:3](=[C:1]([H:11])[H:12])[H:9])[H:8])([H:6])[H:7].[H:10][Cl:15].[O:4]([H:5])[S:13]([Cl:14])=[O:16]	45.18131150950013	57.923519416574635	2.5050191204588894
FYSNR-WCASX_10_0_0	[C:0](/[C:2](=[C:3](/[C:1]([H:10])([H:11])[H:12])[H:9])[H:8])([O:4][H:5])([H:6])[H:7].[S:13]([Cl:14])([Cl:15])=[O:16]	[C:0]([C:2]([C:3]([C:1]([H:10])([H:11])[H:12])([H:9])[S:13]([Cl:15])=[O:16])([H:8])[Cl:14])([O:4][H:5])([H:6])[H:7]	12.977523969479765	27.03624680765469	-22.225860420650093
FYSNR-WCASX_15_0_2	[C:0](/[C:2](=[C:3](/[C:1]([H:10])([H:11])[H:12])[H:9])[H:8])([O:4][H:5])([H:6])[H:7].[S:13]([Cl:14])([Cl:15])=[O:16]	[C:0]([C:2]([C:3]([C:1]([H:10])([H:11])[H:12])([H:9])[O:16][S:13][Cl:14])([H:8])[Cl:15])([O:4][H:5])([H:6])[H:7]	29.7194774295861	42.09019971259976	TCIT fail
FYSNR-WCASX_17_0_2	[C:0](/[C:2](=[C:3](/[C:1]([H:10])([H:11])[H:12])[H:9])[H:8])([O:4][H:5])([H:6])[H:7].[S:13]([Cl:14])([Cl:15])=[O:16]	[C:0](/[C:2](=[C:3](/[C:1]([H:10])([H:11])[S:13]([Cl:14])([Cl:15])[O:16][H:12])[H:9])[H:8])([O:4][H:5])([H:6])[H:7]	72.07323113194849	81.46579332806196	TCIT fail
FYSNR-WCASX_18_0_1	[C:0](/[C:2](=[C:3](/[C:1]([H:10])([H:11])[H:12])[H:9])[H:8])([O:4][H:5])([H:6])[H:7].[S:13]([Cl:14])([Cl:15])=[O:16]	[C:0]([C:2]([C:3](=[C:1]([H:11])[H:12])[H:9])([H:8])[O:16][S:13]([H:10])([Cl:14])[Cl:15])([O:4][H:5])([H:6])[H:7]	27.311095968531475	39.19738091762679	TCIT fail
FYSNR-WCASX_22_0_2	[C:0](/[C:2](=[C:3](/[C:1]([H:10])([H:11])[H:12])[H:9])[H:8])([O:4][H:5])([H:6])[H:7].[S:13]([Cl:14])([Cl:15])=[O:16]	[C:0](/[C:2](=[C:3](/[C:1]([H:10])([H:11])[H:12])[H:9])[H:8])([O:4][S:13]([Cl:15])=[O:16])([H:6])[H:7].[H:5][Cl:14]	15.193260014021394	27.766040356095626	-10.760516252390069
FYSNR-WCASX_25_0_0	[C:0](/[C:2](=[C:3](\[C:1]([H:10])([H:11])[H:12])[H:9])[H:8])([O:4][H:5])([H:6])[H:7].[S:13]([Cl:14])([Cl:15])=[O:16]	[C:0](/[C:2](=[C:3](\[C:1]([H:10])([H:11])[H:12])[H:9])[O:16][S:13][Cl:15])([O:4][H:5])([H:6])[H:7].[H:8][Cl:14]	47.08454782297467	57.655572860109075	TCIT fail
FYSNR-WCASX_25_0_2	[C:0](/[C:2](=[C:3](/[C:1]([H:10])([H:11])[H:12])[H:9])[H:8])([O:4][H:5])([H:6])[H:7].[S:13]([Cl:14])([Cl:15])=[O:16]	[C:0](/[C:2](=[C:3](/[C:1]([H:10])([H:11])[H:12])[H:9])[H:8])([O:4][H:5])([H:6])[H:7].[S:13]([Cl:15])[O:16][Cl:14]	45.23778736450022	55.4894100661563	TCIT fail
FYSNR-WCASX_29_0_2	[C:0](/[C:2](=[C:3](/[C:1]([H:10])([H:11])[H:12])[H:9])[H:8])([O:4][H:5])([H:6])[H:7].[S:13]([Cl:14])([Cl:15])=[O:16]	[C:0](=[C:2](/[C:3]([C:1]([H:10])([H:11])[H:12])[H:9])[H:8])(\[O:4][H:5])[H:6].[H:7][Cl:14].[S:13]([Cl:15])[O:16]	42.22197670740974	51.47962436114982	TCIT fail
FYSNR-WCASX_32_0_2	[C:0](/[C:2](=[C:3](/[C:1]([H:10])([H:11])[H:12])[H:9])[H:8])([O:4][H:5])([H:6])[H:7].[S:13]([Cl:14])([Cl:15])=[O:16]	[C:0](=[C:2](\[C:3]([C:1]([H:10])([H:11])[H:12])([H:9])[Cl:14])[H:8])(\[O:4][H:5])[H:6].[H:7][S:13]([Cl:15])=[O:16]	58.595582090875965	70.05139552305937	TCIT fail
IAQRG-KFSLW_3_1_2	[C:0]([C:1]([O:2][O:3][H:5])=[O:4])([H:7])([H:8])[H:16].[H:6][C:9](/[C:12](=[C:11](\[C:10]([H:18])([H:19])[H:20])[H:14])[H:13])([H:15])[H:17]	[C:0](=[C:1]([O:2][O:3][H:5])[O:4][H:6])([H:7])[H:8].[C:9](/[C:12](=[C:11](\[C:10]([H:18])([H:19])[H:20])[H:14])[H:13])([H:15])([H:16])[H:17]	73.30440477097902	81.53921193944794	29.597753346080303
IAQRG-KFSLW_4_0_0	[C:0]([C:1]([O:2][O:3][H:5])=[O:4])([H:6])([H:7])[H:8].[C:9](/[C:12](=[C:11](\[C:10]([H:18])([H:19])[H:20])[H:14])[H:13])([H:15])([H:16])[H:17]	[C:0]([C:1]([O:2][O:3][H:5])([O:4][H:19])[C:12]([C:9]([H:15])([H:16])[H:17])([C:11](=[C:10]([H:18])[H:20])[H:14])[H:13])([H:6])([H:7])[H:8]	40.34195824551925	53.88988835045	TCIT fail
IAQRG-KFSLW_8_0_1	[C:0]([C:1]([O:2][O:3][H:5])=[O:4])([H:6])([H:7])[H:8].[C:9](/[C:12](=[C:11](\[C:10]([H:18])([H:19])[H:20])[H:14])[H:13])([H:15])([H:16])[H:17]	[C:0]([C:1]([O:2][O:3][H:5])=[O:4])([H:7])([H:8])[C:11]([C:10]([H:18])([H:19])[H:20])([C:12](=[C:9]([H:16])[H:17])[H:13])[H:14].[H:6][H:15]	95.65817568950644	105.79119909546259	10.03704588910134
IAQRG-KFSLW_9_0_2	[C:0]([C:1]([O:2][O:3][H:5])=[O:4])([H:6])([H:7])[H:8].[C:9](/[C:12](=[C:11](\[C:10]([H:18])([H:19])[H:20])[H:14])[H:13])([H:15])([H:16])[H:17]	[C:0]([C:1]([O:2][O:3][H:5])=[O:4])([H:7])([H:8])[H:18].[H:6][C:12]([C:9]([H:15])([H:16])[H:17])([C:11](=[C:10]([H:19])[H:20])[H:14])[H:13]	71.51286514850783	81.68542165297117	2.7368546845124335
IAQRG-KFSLW_20_0_2	[C:0]([C:1]([O:2][O:3][H:5])=[O:4])([H:6])([H:7])[H:8].[C:9](/[C:12](=[C:11](\[C:10]([H:18])([H:19])[H:20])[H:14])[H:13])([H:15])([H:16])[H:17]	[C:0]([C:1]([O:2][O:3][H:5])([O:4][H:18])[H:15])([H:6])([H:7])[H:8].[C:9](=[C:12]([C:11](=[C:10]([H:19])[H:20])[H:14])[H:13])([H:16])[H:17]	79.59832505603279	91.303887268978	25.102294455066925
IAQRG-KFSLW_23_0_3	[C:0]([C:1]([O:2][O:3][H:5])=[O:4])([H:6])([H:7])[H:8].[C:9](/[C:12](=[C:11](\[C:10]([H:18])([H:19])[H:20])[H:14])[H:13])([H:15])([H:16])[H:17]	[C:0]([C:1](=[O:2])[O:4][C:12]([C:9]([H:15])([H:16])[H:17])([C:11](=[C:10]([H:18])[H:20])[H:14])[H:13])([H:6])([H:7])[H:8].[O:3]([H:5])[H:19]	74.03043326253646	84.62028358444499	-62.844407265774386
IAQRG-KFSLW_25_0_1	[C:0]([C:1]([O:2][O:3][H:5])=[O:4])([H:6])([H:7])[H:8].[C:9](/[C:12](=[C:11](\[C:10]([H:18])([H:19])[H:20])[H:14])[H:13])([H:15])([H:16])[H:17]	[C:0]([C:1]([O:2][H:5])=[O:4])([H:6])([H:7])[H:8].[O:3]1[C:11]([C:10]([H:18])([H:19])[H:20])([H:14])[C:12]1([C:9]([H:15])([H:16])[H:17])[H:13]	42.033096348029915	52.797394310961714	-47.69956978967496
IAQRG-KFSLW_24_0_3	[C:0]([C:1]([O:2][O:3][H:5])=[O:4])([H:6])([H:7])[H:8].[C:9](/[C:12](=[C:11](\[C:10]([H:18])([H:19])[H:20])[H:14])[H:13])([H:15])([H:16])[H:17]	[C:0]([C:1]([O:2][O:3][H:5])([O:4][H:13])[H:14])([H:6])([H:7])[H:8].[C:9]([C:12]#[C:11][C:10]([H:18])([H:19])[H:20])([H:15])([H:16])[H:17]	71.13573193899691	80.10598024146385	33.908938814531545
IAQRG-KFSLW_26_0_1	[C:0]([C:1]([O:2][O:3][H:5])=[O:4])([H:6])([H:7])[H:8].[C:9](/[C:12](=[C:11](\[C:10]([H:18])([H:19])[H:20])[H:14])[H:13])([H:15])([H:16])[H:17]	[C:0]([C:1]([O:3][H:5])=[O:4])([H:6])([H:7])[H:8].[O:2]1[C:11]([C:10]([H:18])([H:19])[H:20])([H:14])[C:12]1([C:9]([H:15])([H:16])[H:17])[H:13]	55.072116248497096	67.36377233446069	-47.69956978967496
IAQRG-KFSLW_26_0_3	[C:0]([C:1]([O:2][O:3][H:5])=[O:4])([H:6])([H:7])[H:8].[C:9](/[C:12](=[C:11](\[C:10]([H:18])([H:19])[H:20])[H:14])[H:13])([H:15])([H:16])[H:17]	[C:0]([C:1]([O:2][H:19])=[O:4])([H:6])([H:7])[H:8].[C:9](=[C:12]([C:11](=[C:10]([H:18])[H:20])[H:14])[H:13])([H:15])[H:16].[O:3]([H:5])[H:17]	71.8435626549933	80.32560856644439	-49.01529636711282
IAYPI-YWWDB_2_0_1	[C:0]([P:3]([C:1]([H:4])([H:5])[H:6])[C:2]([H:10])([H:11])[H:12])([H:7])([H:8])[H:9].[C:13]1([H:16])([H:17])[C:14]([H:18])([H:19])[O:15]1	[C:0]([P:3]([C:1]([H:4])([H:5])[H:6])([C:2]([H:10])([H:11])[H:12])=[O:15])([H:7])([H:8])[H:9].[C:13](=[C:14]([H:18])[H:19])([H:16])[H:17]	52.771038911956914	62.358756562434365	TCIT fail
IAYPI-YWWDB_4_0_3	[C:0]([P:3]([C:1]([H:4])([H:5])[H:6])[C:2]([H:10])([H:11])[H:12])([H:7])([H:8])[H:9].[C:13]1([H:16])([H:17])[C:14]([H:18])([H:19])[O:15]1	[C:0]([P:3]([C:1]([H:4])([H:5])[H:6])([C:2]([H:10])([H:11])[H:12])=[C:13]([H:16])[H:17])([H:7])([H:8])[H:9].[C:14](=[O:15])([H:18])[H:19]	36.3691956009193	46.925787919447465	TCIT fail
IMROM-WSFSS_4_0_2	[C:0](=[C:1]([H:5])[H:6])([O:2][H:3])[H:4].[C:7](=[O:8])([H:9])[H:10]	[C-:7]#[O+:8].[C:0]([C:1]([H:5])([H:6])[H:10])([O:2][H:3])([H:4])[H:9]	43.284350290974075	50.18632728149078	-27.02007648183556
KAKZB-VGGSQ_1_0_1	[C:0]([C:1](=[C:3]([H:8])[H:9])[H:5])(=[C:2]([H:6])[H:7])[H:4].[C:10](=[C:11]([H:14])[H:15])([H:12])[H:13]	[C:0]12([H:4])[C:1]([H:5])([C:3]([H:8])([H:9])[C:2]1([H:6])[H:7])[C:11]([H:14])([H:15])[C:10]2([H:12])[H:13]	76.15016035349947	88.22469815251186	-9.070745697896749
KAKZB-VGGSQ_1_1_0	[C:0]([C:1](=[C:3]([H:8])[H:9])[H:5])(=[C:2]([H:6])[H:7])[H:4].[C:10](=[C:11]([H:14])[H:15])([H:12])[H:13]	[C:0]([C:1](=[C:3]([H:8])[H:9])[H:5])([C:2]([H:6])([H:7])[H:14])([H:4])[H:12].[C:10](#[C:11][H:15])[H:13]	60.3526086909878	68.06219040801652	15.127151051625239
KAKZB-VGGSQ_4_0_0	[C:0]([C:1](=[C:3]([H:8])[H:9])[H:5])(=[C:2]([H:6])[H:7])[H:4].[C:10](=[C:11]([H:14])[H:15])([H:12])[H:13]	[C:0](=[C:1]([C:3]([H:8])([H:9])[C:10]([C:11]([H:4])([H:14])[H:15])([H:12])[H:13])[H:5])=[C:2]([H:6])[H:7]	40.924287061493644	52.12156657950937	-10.288479923518164
KAKZB-VGGSQ_7_0_3	[C:0]([C:1](=[C:3]([H:8])[H:9])[H:5])(=[C:2]([H:6])[H:7])[H:4].[C:10](=[C:11]([H:14])[H:15])([H:12])[H:13]	[C:0]1([H:4])=[C:1]([H:5])[C:3]([H:8])([H:9])[C:11]([H:14])([H:15])[C:10]([H:12])([H:13])[C:2]1([H:6])[H:7]	17.761028887994634	32.33681955402335	-39.611137667304014
QGZKD-STSCV_8_0_2	[C:0]([C:3]([O:4][C:1]([C:2]([H:11])([H:12])[H:13])([H:9])[H:10])=[O:8])([F:5])([F:6])[F:7].[N:14]([H:15])([H:16])[H:17]	[C:0]([C:3](=[O:4])[O:8][H:16])([F:5])([F:6])[F:7].[C:1](=[C:2]([H:12])[H:13])([H:9])[H:10].[H:11][N:14]([H:15])[H:17]	41.14077783899994	48.451263514019686	17.08699808795413
VGGSQ-YOTZY_1_1_0	[C:0]([P:2]([C:1]([H:7])([H:8])[H:9])[H:3])([H:4])([H:5])[H:6].[C:10](=[C:11]([H:14])[H:15])([H:12])[H:13]	[C:0](=[P:2]([C:1]([H:7])([H:8])[H:9])([H:3])[H:14])([H:5])[H:6].[H:4][C:11](=[C:10]([H:12])[H:13])[H:15]	83.2673731025078	88.6244217040014	TCIT fail
VGGSQ-YOTZY_2_0_1	[C:0]([P:2]([C:1]([H:7])([H:8])[H:9])[H:3])([H:4])([H:5])[H:6].[C:10](=[C:11]([H:14])[H:15])([H:12])[H:13]	[C:0]([H:4])([H:5])([H:6])[C:10]([C:11]([H:8])([H:14])[H:15])([H:12])[H:13].[C:1](=[P:2][H:3])([H:7])[H:9]	92.15290762251028	104.1703420569885	TCIT fail
VGGSQ-YOTZY_3_0_3	[C:0]([P:2]([C:1]([H:7])([H:8])[H:9])[H:3])([H:4])([H:5])[H:6].[C:10](=[C:11]([H:14])[H:15])([H:12])[H:13]	[C:0]([P:2]1([C:1]([H:7])([H:8])[H:9])([H:3])[C:10]([H:12])([H:13])[C:11]1([H:14])[H:15])([H:4])([H:5])[H:6]	42.922904818994894	55.31998250101335	TCIT fail
VGGSQ-YOTZY_4_0_3	[C:0]([P:2]([C:1]([H:7])([H:8])[H:9])[H:3])([H:4])([H:5])[H:6].[C:10](=[C:11]([H:14])[H:15])([H:12])[H:13]	[C:0]([P:2]([C:1]([H:7])([H:8])[H:9])([H:3])([C:10](=[C:11]([H:14])[H:15])[H:13])[H:12])([H:4])([H:5])[H:6]	67.64615160953248	77.0167509729874	2.6077915869980886
VGGSQ-YOTZY_5_0_0	[C:0]([P:2]([C:1]([H:7])([H:8])[H:9])[H:3])([H:4])([H:5])[H:6].[C:10](=[C:11]([H:14])[H:15])([H:12])[H:13]	[C:0]([P:2]=[C:1]([H:8])[H:9])([H:4])([H:5])[H:6].[H:3][C:11]([C:10]([H:7])([H:12])[H:13])([H:14])[H:15]	34.727003239499076	44.839946341505915	TCIT fail
VGGSQ-YOTZY_6_0_1	[C:0]([P:2]([C:1]([H:7])([H:8])[H:9])[H:3])([H:4])([H:5])[H:6].[C:10](=[C:11]([H:14])[H:15])([H:12])[H:13]	[C:0]([P:2](=[C:1]([H:7])[H:9])([H:3])[C:10]([C:11]([H:8])([H:14])[H:15])([H:12])[H:13])([H:4])([H:5])[H:6]	46.30769106200987	55.79249715449747	TCIT fail
VGGSQ-YOTZY_6_0_2	[C:0]([P:2]([C:1]([H:7])([H:8])[H:9])[H:3])([H:4])([H:5])[H:6].[C:10](=[C:11]([H:14])[H:15])([H:12])[H:13]	[C:0]([P:2]([C:1]([H:7])([H:8])[H:9])[H:15])([H:4])([H:5])[H:6].[C:10](#[C:11][H:14])[H:13].[H:3][H:12]	96.62391281002941	101.46514860250552	41.09177820267686
VQTUB-XLYOF_6_0_2	[C:0]([C:2]([C:1]([H:7])([H:8])[H:9])=[C:3]([H:10])[H:11])([H:4])([H:5])[H:6].[O:12]([H:13])[H:14]	[C:0]([C:2]1([C:1]([H:7])([H:8])[H:9])[C:3]([H:10])([H:11])[O:12]1)([H:4])([H:5])[H:6].[H:13][H:14]	115.28165277350726	119.25002285149345	22.154397705544945
XLYOF-ZEXFA_8_0_1	[C:0](/[C:2](=[C:3](\[C:1]([H:10])([H:11])[H:12])[H:6])[O:4][H:5])([H:7])([H:8])[H:9].[O:13]([H:14])[H:15]	[C:0]([C:2]([C:3](=[C:1]([H:11])[H:12])[H:6])([O:4][H:5])[H:14])([H:7])([H:8])[H:9].[H:10][O:13][H:15]	59.28207748399756	66.48902409149336	5.3021032504780035
