# Supplementary material for: Algorithmic Explorations of Unimolecular and Bimolecular Reaction Spaces
Source: Angew Chem Int Ed Engl. 2022 Oct 17;61(46):e202210693. doi: 10.1002/anie.202210693 (PMC9827825; doi:10.1002/anie.202210693)
Supplement: Supplementary file 5 — Supporting Information [file ANIE-61-0-s002.csv]

index	Rsmiles	Psmiles	DE	DG	DH
XSASRUDTFFBDDK_10_0_1	[C:0]([C:1]([C:2](=[O:5])[H:9])([H:10])[H:11])([O:3][O:4][H:6])([H:7])[H:8]	[C:0](=[C:1]([C:2](=[O:5])[H:9])[H:11])([H:7])[H:8].[O:3]([O:4][H:6])[H:10]	60.48752323348604	56.152060098017074	16.38384321223709
XSASRUDTFFBDDK_11_1_2	[C:0]([C:1]([C:2](=[O:5])[H:9])([H:10])[H:11])([O:3][O:4][H:6])([H:7])[H:8]	[C-:0](=[O+:3]\[O:4][H:6])\[H:8].[C:1]([C:2](=[O:5])[H:9])([H:7])([H:10])[H:11]	75.33314298449339	71.04474306151262	TCIT fail
XSASRUDTFFBDDK_13_1_0	[C:0]([C:1]([C:2](=[O:5])[H:9])([H:10])[H:11])([O:3][O:4][H:6])([H:7])[H:8]	[C:0](=[C:1]([H:10])[H:11])([O:3][O:4][H:6])[H:8].[C:2](=[O:5])([H:7])[H:9]	72.43718664202835	69.41447338052663	28.364005736137663
XSASRUDTFFBDDK_21_0_3	[C:0]([C:1]([C:2](=[O:5])[H:9])([H:10])[H:11])([O:3][O:4][H:6])([H:7])[H:8]	[C:0]([C:1]([C:2](=[O:5])[H:9])([H:10])[H:11])(=[O:3])[H:8].[O:4]([H:6])[H:7]	59.25132951850385	53.77254407403225	-54.35492351816445
XSASRUDTFFBDDK_25_0_3	[C:0]([C:1]([C:2](=[O:5])[H:9])([H:10])[H:11])([O:3][O:4][H:6])([H:7])[H:8]	[C:0]([C:1]([H:7])([H:10])[H:11])(=[O:3])[H:8].[C:2]([O:4][H:6])(=[O:5])[H:9]	49.43645342899353	49.11893362201046	-62.50764818355641
XSASRUDTFFBDDK_29_0_1	[C:0]([C:1]([C:2](=[O:5])[H:9])([H:10])[H:11])([O:3][O:4][H:6])([H:7])[H:8]	[C:0](/[C:1](=[C:2](/[O:5][H:10])[H:9])[H:11])([O:3][O:4][H:6])([H:7])[H:8]	69.26136106252083	65.44735832151942	12.31429254302103
XSASRUDTFFBDDK_31_0_0	[C:0]([C:1]([C:2](=[O:5])[H:9])([H:10])[H:11])([O:3][O:4][H:6])([H:7])[H:8]	[C:0](=[C:1](\[C:2](=[O:5])[H:9])[H:11])(\[O:3][H:7])[H:8].[O:4]([H:6])[H:10]	68.20338004548107	63.67087892701021	-52.944550669216056
XSASRUDTFFBDDK_34_1_2	[C:0]([C:1]([C:2](=[O:5])[H:9])([H:10])[H:11])([O:3][O:4][H:6])([H:7])[H:8]	[C:0]1([H:7])([H:8])[C:1]([H:10])([H:11])[C:2]([O:5][H:6])([H:9])[O:4][O:3]1	35.758628857498366	35.70027047400303	-4.594646271510514
XSASRUDTFFBDDK_38_0_3	[C:0]([C:1]([C:2](=[O:5])[H:9])([H:10])[H:11])([O:3][O:4][H:6])([H:7])[H:8]	[C:0]1([H:7])([H:8])[C:1]([H:10])([H:11])[C:2](=[O:5])[O:4][O:3]1.[H:6][H:9]	66.2104098734834	63.47509596300513	0.339627151051637
XSASRUDTFFBDDK_9_0_1	[C:0]([C:1]([C:2](=[O:5])[H:9])([H:10])[H:11])([O:3][O:4][H:6])([H:7])[H:8]	[C:0](=[C:1]([H:10])[H:11])([H:7])[H:8].[C:2]([O:3][O:4][H:6])(=[O:5])[H:9]	61.928912555020865	61.40682465101923	11.179254302103256
RUOJZAUFBMNUDX_10_0_0	[C:0]1([C:2]([H:10])([H:11])[H:12])([H:7])[C:1]([H:8])([H:9])[O:5][C:3](=[O:6])[O:4]1	[C:0]([C:1]([O:5][C:3]([C:2]([H:10])([H:11])[H:12])=[O:6])([H:8])[H:9])(=[O:4])[H:7]	102.94418849401663	99.5876401785017	9.33341300191203
RUOJZAUFBMNUDX_15_0_0	[C:0]1([C:2]([H:10])([H:11])[H:12])([H:7])[C:1]([H:8])([H:9])[O:5][C:3](=[O:6])[O:4]1	[C:0]([C:1]([O:5][C:3]([O:4][H:10])=[O:6])([H:8])[H:9])(=[C:2]([H:11])[H:12])[H:7]	71.499059939507	66.31332143150892	8.884082217973216
RUOJZAUFBMNUDX_17_0_0	[C:0]1([C:2]([H:10])([H:11])[H:12])([H:7])[C:1]([H:8])([H:9])[O:5][C:3](=[O:6])[O:4]1	[C:0]1([C:2]([H:10])([H:11])[H:12])([H:7])[C:1]([H:8])([H:9])[O:5]1.[C:3](=[O:4])=[O:6]	74.54687358098103	69.94973898403066	14.257170172084113
RUOJZAUFBMNUDX_18_0_1	[C:0]1([C:2]([H:10])([H:11])[H:12])([H:7])[C:1]([H:8])([H:9])[O:5][C:3](=[O:6])[O:4]1	[C:0]([C:1]([H:7])([H:8])[H:9])([C:2]([H:10])([H:11])[H:12])=[O:4].[C:3](=[O:5])=[O:6]	71.63522950101991	66.15707156601106	-14.670172084130044
RUOJZAUFBMNUDX_23_0_0	[C:0]1([C:2]([H:10])([H:11])[H:12])([H:7])[C:1]([H:8])([H:9])[O:5][C:3](=[O:6])[O:4]1	[C:0]([C:1]([O:5][C:3](=[O:6])[H:7])([H:8])[H:9])([C:2]([H:10])([H:11])[H:12])=[O:4]	87.91219842151611	83.20022958599898	8.976338432122347
RUOJZAUFBMNUDX_2_1_1	[C:0]1([C:2]([H:10])([H:11])[H:12])([H:7])[C:1]([H:8])([H:9])[O:5][C:3](=[O:6])[O:4]1	[C:0]1([H:7])([H:10])[C:1]([H:8])([H:9])[O:5][C:3](=[O:6])[O:4][C:2]1([H:11])[H:12]	89.61965177098558	84.27201581200389	1.1101816443594603
RUOJZAUFBMNUDX_31_0_0	[C:0]1([C:2]([H:10])([H:11])[H:12])([H:7])[C:1]([H:8])([H:9])[O:5][C:3](=[O:6])[O:4]1	[C:0]([C:1](=[O:5])[H:9])([C:2]([H:10])([H:11])[H:12])([O:4][C:3](=[O:6])[H:8])[H:7]	91.65027251303087	87.01925240302339	11.988049713193107
RUOJZAUFBMNUDX_7_0_0	[C:0]1([C:2]([H:10])([H:11])[H:12])([H:7])[C:1]([H:8])([H:9])[O:5][C:3](=[O:6])[O:4]1	[C:0]([C:1]([C:2]([H:10])([H:11])[H:12])([H:8])[H:9])(=[O:4])[H:7].[C:3](=[O:5])=[O:6]	77.18555102852493	71.95086677950775	-7.738527724665402
RUOJZAUFBMNUDX_8_0_0	[C:0]1([C:2]([H:10])([H:11])[H:12])([H:7])[C:1]([H:8])([H:9])[O:5][C:3](=[O:6])[O:4]1	[C:2]([H:8])([H:10])([H:11])[H:12].[c:0]1([H:7])[c:1]([H:9])[o:5][c:3](=[O:6])[o:4]1	123.66329716503348	116.66405620201266	18.49474187380496
UUIQMZJEGPQKFD_22_0_0	[C:0]([C:1]([C:3]([H:14])([H:15])[H:16])([H:9])[H:10])([C:4]([O:5][C:2]([H:11])([H:12])[H:13])=[O:6])([H:7])[H:8]	[C:0]([C:1]([C:3]([H:14])([H:15])[H:16])([H:9])[H:10])(=[C:4]=[O:6])[H:8].[C:2]([O:5][H:7])([H:11])([H:12])[H:13]	77.25018450700442	72.49429000649118	39.89483747609942
UUIQMZJEGPQKFD_24_0_3	[C:0]([C:1]([C:3]([H:14])([H:15])[H:16])([H:9])[H:10])([C:4]([O:5][C:2]([H:11])([H:12])[H:13])=[O:6])([H:7])[H:8]	[C:0](\[C:1]([C:3]([H:14])([H:15])[H:16])([H:9])[H:10])(=[C:4](\[O:5][C:2]([H:11])([H:12])[H:13])[O:6][H:7])[H:8]	74.39815382953547	70.59858380699762	27.31692160611854
UUIQMZJEGPQKFD_2_0_0	[C:0]([C:1]([C:3]([H:14])([H:15])[H:16])([H:9])[H:10])([C:4](=[O:5])[O:6][C:2]([H:11])([H:12])[H:13])([H:7])[H:8]	[C:0](=[C:1]([C:3]([H:14])([H:15])[H:16])[H:9])([H:7])[H:8].[C:2]([H:10])([H:11])([H:12])[H:13].[C:4](=[O:5])=[O:6]	92.27715450351762	87.63985929849031	0.2605162523900514
UUIQMZJEGPQKFD_38_0_2	[C:0]([C:1]([C:3]([H:14])([H:15])[H:16])([H:9])[H:10])([C:4]([O:5][C:2]([H:11])([H:12])[H:13])=[O:6])([H:7])[H:8]	[C:0](=[C:1]([C:3]([H:14])([H:15])[H:16])[H:10])([H:7])[H:8].[C:2](/[O+:5]=[C-:4]\[O:6][H:9])([H:11])([H:12])[H:13]	90.46427955799328	85.90291300248829	TCIT fail
UUIQMZJEGPQKFD_42_0_1	[C:0]([C:1]([C:3]([H:14])([H:15])[H:16])([H:9])[H:10])([C:4]([O:5][C:2]([H:11])([H:12])[H:13])=[O:6])([H:7])[H:8]	[C:0]([C:1]([C:3]([H:14])([H:15])[H:16])([H:9])[H:10])([C:4]([O:5][H:11])=[O:6])([H:7])[H:8].[CH2:2]([H:12])[H:13]	99.11387050602075	92.77916210349862	-22.4137189292543
UUIQMZJEGPQKFD_43_0_3	[C:0]([C:1]([C:3]([H:14])([H:15])[H:16])([H:9])[H:10])([C:4]([O:5][C:2]([H:11])([H:12])[H:13])=[O:6])([H:7])[H:8]	[C:0]([C:1]([C:3]([H:14])([H:15])[H:16])([H:9])[H:10])([C:4](=[O:6])[H:11])([H:7])[H:8].[C:2](=[O:5])([H:12])[H:13]	80.27980037302437	76.91948700048327	32.03322179732313
UUIQMZJEGPQKFD_44_0_2	[C:0]([C:1]([C:3]([H:14])([H:15])[H:16])([H:9])[H:10])([C:4]([O:5][C:2]([H:11])([H:12])[H:13])=[O:6])([H:7])[H:8]	[C:0]([C:1]([C:3]([H:14])([H:15])[H:16])([H:9])[H:10])([C:4]([O:5][C:2]([H:12])[H:13])[O:6][H:11])([H:7])[H:8]	85.28920871150395	82.66935654898386	TCIT fail
UUIQMZJEGPQKFD_46_0_0	[C:0]([C:1]([C:3]([H:14])([H:15])[H:16])([H:9])[H:10])([C:4]([O:5][C:2]([H:11])([H:12])[H:13])=[O:6])([H:7])[H:8]	[C:0]1([H:7])([H:8])[C:1]([H:9])([H:10])[C:3]([H:15])([H:16])[C:4]1=[O:6].[C:2]([O:5][H:14])([H:11])([H:12])[H:13]	92.88144615199006	89.21365312447621	38.81907265774378
UUIQMZJEGPQKFD_48_0_0	[C:0]([C:1]([C:3]([H:14])([H:15])[H:16])([H:9])[H:10])([C:4]([O:5][C:2]([H:11])([H:12])[H:13])=[O:6])([H:7])[H:8]	[C:0]1([H:7])([H:8])[C:1]([H:9])([H:10])[C:3]([H:15])([H:16])[C:4]1([O:5][C:2]([H:11])([H:12])[H:13])[O:6][H:14]	94.56630915951656	91.70549334899846	27.311663479923514
UUIQMZJEGPQKFD_48_0_1	[C:0]([C:1]([C:3]([H:14])([H:15])[H:16])([H:9])[H:10])([C:4]([O:5][C:2]([H:11])([H:12])[H:13])=[O:6])([H:7])[H:8]	[C:0](=[C:4]([O:5][C:2]([H:11])([H:12])[H:13])[O:6][H:14])([H:7])[H:8].[C:1](=[C:3]([H:15])[H:16])([H:9])[H:10]	74.03482582898971	70.09281114999047	48.50693116634799
BDAGIHXWWSANSR_1_0_0	[C:0]([O:1][H:3])(=[O:2])[H:4]	[C-:0]#[O+:2].[O:1]([H:3])[H:4]	74.38874118702357	68.9946695249986	1.8604206500956002
BDAGIHXWWSANSR_3_0_0	[C:0]([O:1][H:3])(=[O:2])[H:4]	[C:0](=[O:1])=[O:2].[H:3][H:4]	74.06557379450125	68.05277776548678	-8.701720841300194
GMSHJLUJOABYOM_14_0_0	[C:0](=[C:2](\[C:1](=[O:4])[H:7])[H:8])(\[O:3][H:5])[H:6]	[C-:1]#[O+:4].[C:0](=[C:2]([H:7])[H:8])([O:3][H:5])[H:6]	103.1136160590169	97.10144753950085	2.535133843212237
GMSHJLUJOABYOM_14_0_1	[C:0](/[C:2](=[C:1](\[O:4][H:5])[H:7])[H:8])(=[O:3])[H:6]	[C:0]([C:2](/[C-:1]=[O+:4]\[H:5])([H:7])[H:8])(=[O:3])[H:6]	81.91320760150245	77.99190073598659	TCIT fail
GMSHJLUJOABYOM_3_0_0	[C:0](=[C:2](\[C:1](=[O:4])[H:7])[H:8])(\[O:3][H:5])[H:6]	[C:0]([C:2](=[C:1]=[O:4])[H:8])([O:3][H:5])([H:6])[H:7]	68.95701895500449	65.47245870149172	7.777246653919692
GMSHJLUJOABYOM_4_0_0	[C:0](=[C:2](\[C:1](=[O:4])[H:7])[H:8])(\[O:3][H:5])[H:6]	[C:0]([C:2]([C:1](=[O:4])[H:7])([H:5])[H:8])(=[O:3])[H:6]	65.66635913700155	61.11126767651637	-1.4103728489483771
HGINCPLSRVDWNT_1_0_0	[C:0]([C:1](=[C:2]([H:6])[H:7])[H:5])(=[O:3])[H:4]	[C-:0]#[O+:3].[C:1](=[C:2]([H:6])[H:7])([H:4])[H:5]	86.76950362199405	82.33614900448688	0.8864722753346105
HGINCPLSRVDWNT_6_0_1	[C:0]([C:1](=[C:2]([H:6])[H:7])[H:5])(=[O:3])[H:4]	[C:0](=[C:1]([C:2]([H:4])([H:6])[H:7])[H:5])=[O:3]	74.0975767789918	71.13133937249016	0.6790152963671148
IEZWOVIWXFLQTP_1_0_0	[C:0](=[C:1]([H:6])[H:7])([O:2][O:3][H:4])[H:5]	[C:0]([C:1]([O:3][H:4])([H:6])[H:7])(=[O:2])[H:5]	45.19197917099103	42.96683048400883	-64.01003824091778
IEZWOVIWXFLQTP_3_0_0	[C:0](=[C:1]([H:6])[H:7])([O:2][O:3][H:4])[H:5]	[C:0]1([C:1]([H:4])([H:6])[H:7])([H:5])[O:2][O:3]1	63.29625575551079	60.02504873201224	-4.827437858508604
IEZWOVIWXFLQTP_8_0_2	[C:0](=[C:1]([H:6])[H:7])([O:2][O:3][H:4])[H:5]	[C:0](=[C:1]([H:6])[H:7])=[O:2].[O:3]([H:4])[H:5]	86.63207904148432	80.56280715750542	-60.36089866156789
IEZWOVIWXFLQTP_9_0_1	[C:0](=[C:1]([H:6])[H:7])([O:2][O:3][H:4])[H:5]	[C:0](=[C:1]([H:6])[H:7])([O:2][H:5])[O:3][H:4]	91.16960023599601	84.33978683801112	-67.35325047801146
IKHGUXGNUITLKF_1_0_0	[C:0]([C:1](=[O:2])[H:3])([H:4])([H:5])[H:6]	[C-:1]#[O+:2].[C:0]([H:3])([H:4])([H:5])[H:6]	88.52402018400521	84.14274885499138	-5.454349904397705
IKHGUXGNUITLKF_2_0_0	[C:0]([C:1](=[O:2])[H:3])([H:4])([H:5])[H:6]	[C:0](=[C:1]([O:2][H:4])[H:3])([H:5])[H:6]	69.84996497351504	67.017387090497	10.237810707456976
KYKDRUWGNWYQSD_15_0_3	[C:0]1([O:5][H:6])([H:7])[C:2]([H:10])([H:11])[C:1]([H:8])([H:9])[O:4][O:3]1	[C:0]([C:2]([C:1]([O:4][O:3][H:6])([H:8])[H:9])([H:10])[H:11])(=[O:5])[H:7]	44.213691860517585	40.78937251899541	4.594646271510514
KYKDRUWGNWYQSD_15_1_2	[C:0]1([O:5][H:6])([H:7])[C:2]([H:10])([H:11])[C:1]([H:8])([H:9])[O:4][O:3]1	[C:0](=[O:3])([O:5][H:6])[H:7].[C:1]([C:2]([H:8])([H:10])[H:11])(=[O:4])[H:9]	43.45189532751477	38.204660888493606	-57.9130019120459
KYKDRUWGNWYQSD_18_0_0	[C:0]1([O:5][H:6])([H:7])[C:2]([H:10])([H:11])[C:1]([H:8])([H:9])[O:4][O:3]1	[C:0]1([H:7])=[C:2]([H:11])[C:1]([H:8])([H:9])[O:4][O:3]1.[O:5]([H:6])[H:10]	69.38937300051866	63.74743508599527	16.513862332695982
KYKDRUWGNWYQSD_23_0_0	[C:0]1([O:5][H:6])([H:7])[C:2]([H:10])([H:11])[C:1]([H:8])([H:9])[O:4][O:3]1	[C:0]1([C:2]([C:1]([H:7])([H:8])[H:9])([H:10])[H:11])([O:5][H:6])[O:3][O:4]1	100.13169091501922	96.13131785252465	1.8893403441682535
KYKDRUWGNWYQSD_25_0_1	[C:0]1([O:5][H:6])([H:7])[C:2]([H:10])([H:11])[C:1]([H:8])([H:9])[O:4][O:3]1	[C:0](=[C:2]([H:10])[H:11])([O:3][H:7])[O:5][H:6].[C:1](=[O:4])([H:8])[H:9]	51.739413294028964	46.52731938702608	-34.3945984703633
KYKDRUWGNWYQSD_27_0_1	[C:0]1([O:5][H:6])([H:7])[C:2]([H:10])([H:11])[C:1]([H:8])([H:9])[O:4][O:3]1	[C:0]1(=[O:5])[C:2]([H:10])([H:11])[C:1]([H:8])([H:9])[O:4][O:3]1.[H:6][H:7]	84.0944306235242	78.09041972752321	4.934273422562151
KYKDRUWGNWYQSD_2_1_2	[C:0]1([O:5][H:6])([H:7])[C:2]([H:10])([H:11])[C:1]([H:8])([H:9])[O:4][O:3]1	[C:0]([C:2]([C:1]([H:8])([H:9])[H:10])([O:3][O:4][H:6])[H:11])(=[O:5])[H:7]	90.47682974803294	85.64814414552514	3.628585086042055
KYKDRUWGNWYQSD_6_0_0	[C:0]1([O:5][H:6])([H:7])[C:2]([H:10])([H:11])[C:1]([H:8])([H:9])[O:4][O:3]1	[C:0]([O:3][O:4][C:1]([C:2]([H:6])([H:10])[H:11])([H:8])[H:9])(=[O:5])[H:7]	84.21491244750537	78.692201338002	-3.0862810707457005
KYKDRUWGNWYQSD_6_0_1	[C:0]1([O:5][H:6])([H:7])[C:2]([H:10])([H:11])[C:1]([H:8])([H:9])[O:4][O:3]1	[C:0]([O:3][O:4][H:6])(=[O:5])[H:7].[C:1](=[C:2]([H:10])[H:11])([H:8])[H:9]	56.76952944602758	53.39603837401975	15.773900573613771
KYKDRUWGNWYQSD_8_1_3	[C:0]1([O:5][H:6])([H:7])[C:2]([H:10])([H:11])[C:1]([H:8])([H:9])[O:4][O:3]1	[C:0]1([H:7])=[C:2]([H:11])[C:1]([H:8])([H:9])[O:4][O:3]1.[O:5]([H:6])[H:10]	69.38937300051866	63.74743508599527	16.513862332695982
MFKZDADVASPENT_10_0_1	[C:0](/[C:2](=[C:1](/[O:5][H:7])[H:10])[H:11])([O:3][O:4][H:6])([H:8])[H:9]	[C:0](=[C:2]([C:1]([O:3][O:4][H:6])([O:5][H:7])[H:10])[H:11])([H:8])[H:9]	52.88775567901893	51.59069354247641	-7.005497131931167
MFKZDADVASPENT_11_1_1	[C:0](/[C:2](=[C:1](/[O:5][H:7])[H:10])[H:11])([O:3][O:4][H:6])([H:8])[H:9]	[C:0](=[C:2](/[C:1]([O:5][H:7])([H:8])[H:10])[H:11])(\[O:3][O:4][H:6])[H:9]	71.44446661300216	67.98061417297279	2.8728489483747635
MFKZDADVASPENT_19_0_0	[C:0](/[C:2](=[C:1](/[O:5][H:7])[H:10])[H:11])([O:3][O:4][H:6])([H:8])[H:9]	[C:0](/[C:2](=[C:1](/[O:5][H:7])[H:10])[H:11])(=[O:3])[H:9].[O:4]([H:6])[H:8]	58.63950775601475	53.189587748470274	-65.2588432122371
MFKZDADVASPENT_23_0_2	[C:0](/[C:2](=[C:1](/[O:5][H:7])[H:10])[H:11])([O:3][O:4][H:6])([H:8])[H:9]	[C:0]([C:2]([C:1]([O:4][H:6])([O:5][H:7])[H:10])([H:9])[H:11])(=[O:3])[H:8]	60.77806013200156	58.24480428047686	-76.40846080305927
MFKZDADVASPENT_25_0_0	[C:0](/[C:2](=[C:1](/[O:5][H:7])[H:10])[H:11])([O:3][O:4][H:6])([H:8])[H:9]	[C:0]1([H:8])([H:9])[C:2]([H:6])([H:11])[C:1]([O:5][H:7])([H:10])[O:4][O:3]1	62.777305398983394	60.886619275477166	-16.908938814531545
MFKZDADVASPENT_27_0_0	[C:0](/[C:2](=[C:1](/[O:5][H:7])[H:10])[H:11])([O:3][O:4][H:6])([H:8])[H:9]	[C:0]([C:2]([C:1](=[O:5])[H:10])([H:7])[H:11])([O:3][O:4][H:6])([H:8])[H:9]	60.42728232149545	55.79877224948162	-12.31429254302103
MFKZDADVASPENT_2_0_1	[C:0](/[C:2](=[C:1](/[O:5][H:7])[H:10])[H:11])([O:3][O:4][H:6])([H:8])[H:9]	[C:0]([C:2](/[C-:1]=[O+:5]/[H:7])([H:10])[H:11])([O:3][O:4][H:6])([H:8])[H:9]	65.3977850710019	63.096707734497386	TCIT fail
MFKZDADVASPENT_30_0_0	[C:0](/[C:2](=[C:1](\[O:5][H:7])[H:10])[H:11])([O:3][O:4][H:6])([H:8])[H:9]	[C:0]1([H:8])([H:9])[C:2]([H:11])=[C:1]([H:10])[O:4][O:3]1.[O:5]([H:6])[H:7]	73.9770949549928	71.2869617284718	-0.39507648183556204
MFKZDADVASPENT_30_1_0	[C:0](/[C:2](=[C:1](\[O:5][H:7])[H:10])[H:11])([O:3][O:4][H:6])([H:8])[H:9]	[C:0](=[C:2](\[C:1](=[O:5])[H:10])[H:11])(\[O:3][H:8])[H:9].[O:4]([H:6])[H:7]	39.10639203996415	34.94035646949546	-65.2588432122371
MFKZDADVASPENT_4_0_2	[C:0](/[C:2](=[C:1](/[O:5][H:7])[H:10])[H:11])([O:3][O:4][H:6])([H:8])[H:9]	[C:0]([C:2]([C:1](=[O:5])[H:10])([H:8])[H:11])(=[O:3])[H:9].[O:4]([H:6])[H:7]	68.22095031150805	63.99341880998061	-66.66921606118548
PHILMFQVUWCHOQ_7_0_0	[C:0]1([H:6])([H:7])[C:1]([H:8])([H:9])[C:2](=[O:5])[O:3][O:4]1	[C:0](=[C:1]([C:2]([O:3][O:4][H:8])=[O:5])[H:9])([H:6])[H:7]	77.03494874851279	73.88736109650533	6.911567877629057
SCKXCAADGDQQCS_3_1_0	[C:0]([O:1][O:2][H:4])(=[O:3])[H:5]	[C:0]1([O:3][H:4])([H:5])[O:1][O:2]1	55.874073389505526	55.02756307400257	18.076720841300187
SCKXCAADGDQQCS_6_0_0	[C:0]([O:1][O:2][H:4])(=[O:3])[H:5]	[C:0]([O:1][H:5])([O:2][H:4])=[O:3]	77.92224718151978	70.98324713048953	-79.64149139579351
WSMYVTOQOOLQHP_1_0_0	[C:0]([C:1](=[O:3])[H:5])([C:2](=[O:4])[H:6])([H:7])[H:8]	[C-:1]#[O+:3].[C:0]([C:2](=[O:4])[H:6])([H:5])([H:7])[H:8]	75.89915655349114	73.1374872439724	-6.2923040152963665
WSMYVTOQOOLQHP_2_0_0	[C:0]([C:1](=[O:3])[H:5])([C:2](=[O:4])[H:6])([H:7])[H:8]	[C:0](=[C:2]([O:4][C:1](=[O:3])[H:5])[H:6])([H:7])[H:8]	48.50585684048886	49.53434491099607	-1.6132887189292542
WSMYVTOQOOLQHP_6_0_2	[C:0]([C:1](=[O:3])[H:5])([C:2](=[O:4])[H:6])([H:7])[H:8]	[C:0](=[C:1](/[O:3][H:7])[H:5])(\[C:2](=[O:4])[H:6])[H:8]	59.487900600012956	57.571486587000344	1.4103728489483771
WSMYVTOQOOLQHP_9_0_0	[C:0]([C:1](=[O:3])[H:5])([C:2](=[O:4])[H:6])([H:7])[H:8]	[C:0](=[C:2]=[O:4])([H:7])[H:8].[C:1](=[O:3])([H:5])[H:6]	70.21831304999463	67.88397770996708	22.358030592734224
CSCPPACGZOOCGX_1_0_0	[C:0]([C:2]([C:1]([H:7])([H:8])[H:9])=[O:3])([H:4])([H:5])[H:6]	[C-:2]#[O+:3].[C:0]([C:1]([H:7])([H:8])[H:9])([H:4])([H:5])[H:6]	133.27737021449792	128.65952780399283	4.381931166348
CSCPPACGZOOCGX_2_0_0	[C:0]([C:2]([C:1]([H:7])([H:8])[H:9])=[O:3])([H:4])([H:5])[H:6]	[C:0]([C:1]([C:2](=[O:3])[H:7])([H:8])[H:9])([H:4])([H:5])[H:6]	98.81643100300481	96.52727634700587	6.931644359464629
CSCPPACGZOOCGX_5_0_0	[C:0]([C:2]([C:1]([H:7])([H:8])[H:9])=[O:3])([H:4])([H:5])[H:6]	[C:0](=[C:2]([C:1]([H:7])([H:8])[H:9])[O:3][H:4])([H:5])[H:6]	68.24605069151602	64.65983389899239	11.524856596558317
DQRVWGKCDJKPAQ_11_0_0	[C:0]([C:2](=[C:3]([H:11])[H:12])[H:10])([O:4][C:1]([O:5][H:7])=[O:6])([H:8])[H:9]	[C:0]([C:2](=[C:3]([H:11])[H:12])[H:10])([O:5][H:7])([H:8])[H:9].[C:1](=[O:4])=[O:6]	55.527060635989905	54.02731293099541	-1.8652007648183493
DQRVWGKCDJKPAQ_11_1_0	[C:0]([C:2](=[C:3]([H:11])[H:12])[H:10])([O:4][C:1]([O:5][H:7])=[O:6])([H:8])[H:9]	[C:0]([C:2](=[C:3]([H:11])[H:12])[H:10])([O:4][H:7])([H:8])[H:9].[C:1](=[O:5])=[O:6]	42.44097752299887	38.34647803549225	-1.8652007648183493
DQRVWGKCDJKPAQ_13_0_0	[C:0]([C:2](=[C:3]([H:11])[H:12])[H:10])([O:4][C:1]([O:5][H:7])=[O:6])([H:8])[H:9]	[C:0]1([H:8])([H:9])[C:2]([O:4][C:1]([O:5][H:7])=[O:6])([H:10])[C:3]1([H:11])[H:12]	62.43092015496619	61.3955294799764	4.2691204588910185
DQRVWGKCDJKPAQ_15_0_0	[C:0]([C:2](=[C:3]([H:11])[H:12])[H:10])([O:4][C:1]([O:5][H:7])=[O:6])([H:8])[H:9]	[C:0](=[C:2]=[C:3]([H:11])[H:12])([H:9])[H:10].[C:1](=[O:4])([O:5][H:7])[O:6][H:8]	78.8710415454785	72.33176504597348	23.5076481835564
DQRVWGKCDJKPAQ_16_1_0	[C:0]([C:2](=[C:3]([H:11])[H:12])[H:10])([O:4][C:1]([O:5][H:7])=[O:6])([H:8])[H:9]	[C:0](=[C:2](\[C:3]([H:8])([H:11])[H:12])[H:10])(\[O:4][C:1]([O:5][H:7])=[O:6])[H:9]	67.76161335749066	66.92702572249328	2.0133843212237177
DQRVWGKCDJKPAQ_45_0_0	[C:0]([C:2](=[C:3]([H:11])[H:12])[H:10])([O:4][C:1]([O:5][H:7])=[O:6])([H:8])[H:9]	[C:0]1([H:8])([H:9])[C:2]([C:3]([H:7])([H:11])[H:12])([H:10])[O:5][C:1](=[O:6])[O:4]1	57.363780942489704	54.57199117697568	-8.884082217973216
DQRVWGKCDJKPAQ_45_0_2	[C:0]([C:2](=[C:3]([H:7])[H:12])[H:10])([O:4][C:1](=[O:5])[O:6][H:11])([H:8])[H:9]	[C:0]([C:2]([C:3]([H:7])([H:11])[H:12])([H:9])[H:10])(=[O:4])[H:8].[C:1](=[O:5])=[O:6]	59.56571177799485	55.87909346549285	-16.62260994263862
DQRVWGKCDJKPAQ_46_0_0	[C:0]([C:2](=[C:3]([H:11])[H:12])[H:10])([O:4][C:1]([O:5][H:7])=[O:6])([H:8])[H:9]	[C:0]1([H:8])([H:9])[C:2]([H:7])([H:10])[C:3]([H:11])([H:12])[O:5][C:1](=[O:6])[O:4]1	74.27704449598455	71.77516411948764	-7.773900573613755
DQRVWGKCDJKPAQ_46_0_1	[C:0]([C:2](=[C:3]([H:11])[H:12])[H:10])([O:4][C:1]([O:5][H:7])=[O:6])([H:8])[H:9]	[C:0]1([H:8])([H:9])[C:2]([C:3]([H:7])([H:11])[H:12])([H:10])[O:4]1.[C:1](=[O:5])=[O:6]	56.757606765486344	54.05429583949862	5.373087954110897
DQRVWGKCDJKPAQ_46_0_2	[C:0]([C:2](=[C:3]([H:11])[H:12])[H:10])([O:4][C:1]([O:5][H:7])=[O:6])([H:8])[H:9]	[C:0](=[O:4])([H:8])[H:9].[C:1](=[O:5])=[O:6].[C:2](=[C:3]([H:11])[H:12])([H:7])[H:10]	67.35373218248604	63.42803275048128	13.787523900573602
GOOHAUXETOMSMM_1_0_0	[C:0]1([C:2]([H:7])([H:8])[H:9])([H:4])[C:1]([H:5])([H:6])[O:3]1	[C:0]([C:2]([H:7])([H:8])[H:9])([O:3][C:1]([H:5])[H:6])[H:4]	71.93706157050693	69.14715433350598	TCIT fail
GOOHAUXETOMSMM_1_0_1	[C:0]1([C:2]([H:7])([H:8])[H:9])([H:4])[C:1]([H:5])([H:6])[O:3]1	[C:0](=[C:2]([H:8])[H:9])([O:3][C:1]([H:5])([H:6])[H:7])[H:4]	102.235730268504	97.12278286250049	-2.8011472275334603
GOOHAUXETOMSMM_3_1_1	[C:0]1([C:2]([H:7])([H:8])[H:9])([H:4])[C:1]([H:5])([H:6])[O:3]1	[C:0]([C:1](=[O:3])[H:6])([C:2]([H:7])([H:8])[H:9])([H:4])[H:5]	65.90920531351264	61.763250047011084	-21.995697896749522
GOOHAUXETOMSMM_5_0_0	[C:0]1([C:2]([H:7])([H:8])[H:9])([H:4])[C:1]([H:5])([H:6])[O:3]1	[C:0]([C:1]([O:3][H:7])([H:5])[H:6])(=[C:2]([H:8])[H:9])[H:4]	64.15343373250465	60.44799013501451	-7.238288718929253
GOOHAUXETOMSMM_7_0_0	[C:0]1([C:2]([H:7])([H:8])[H:9])([H:4])[C:1]([H:5])([H:6])[O:3]1	[C:0]([C:1]([H:4])([H:5])[H:6])([C:2]([H:7])([H:8])[H:9])=[O:3]	74.37556348750334	70.07837843150908	-28.92734225621415
GUPGZURVZDIQPM_14_2_3	[C:0]([C:3](=[O:6])[H:9])([O:4][C:2]([C:1]([H:10])([H:11])[H:12])=[O:5])([H:7])[H:8]	[C:0]1([H:7])([H:8])[C:3]([O:6][C:2]([C:1]([H:10])([H:11])[H:12])=[O:5])([H:9])[O:4]1	62.78546302249847	63.81646113099934	14.114005736137667
GUPGZURVZDIQPM_15_0_2	[C:0]([C:3](=[O:6])[H:9])([O:4][C:2]([C:1]([H:10])([H:11])[H:12])=[O:5])([H:7])[H:8]	[C:0](=[C:3]=[O:6])([H:7])[H:8].[C:1]([C:2]([O:4][H:9])=[O:5])([H:10])([H:11])[H:12]	89.12329175649033	82.74214765097842	8.072179732313575
GUPGZURVZDIQPM_16_0_0	[C:0]([C:3](=[O:6])[H:9])([O:4][C:2]([C:1]([H:10])([H:11])[H:12])=[O:5])([H:7])[H:8]	[C:0](=[C:3]=[O:6])([H:7])[H:9].[C:1]([C:2](=[O:4])[O:5][H:8])([H:10])([H:11])[H:12]	66.96091123547906	62.8381738204724	8.072179732313575
GUPGZURVZDIQPM_16_0_3	[C:0]([C:3](=[O:6])[H:9])([O:4][C:2]([C:1]([H:10])([H:11])[H:12])=[O:5])([H:7])[H:8]	[C:0]([C:3]([O:4][C:2]([C:1]([H:10])([H:11])[H:12])=[O:5])=[O:6])([H:7])([H:8])[H:9]	71.8316399745234	70.5182625909864	-15.17614722753345
GUPGZURVZDIQPM_20_0_1	[C:0]([C:3](=[O:6])[H:9])([O:4][C:2]([C:1]([H:10])([H:11])[H:12])=[O:5])([H:7])[H:8]	[C:1]([C:2]([O:4][H:7])=[O:5])([H:10])([H:11])[H:12].[CH2:0]([C:3](=[O:6])[H:9])[H:8]	88.20838290548171	83.53218211148129	-20.00239005736136
GUPGZURVZDIQPM_24_0_0	[C:0]([C:3](=[O:6])[H:9])([O:4][C:2]([C:1]([H:10])([H:11])[H:12])=[O:5])([H:7])[H:8]	[C:0](=[C:3](\[O:6][H:7])[H:9])(\[O:4][C:2]([C:1]([H:10])([H:11])[H:12])=[O:5])[H:8]	68.46944407348705	65.99831166248384	13.777963671128118
GUPGZURVZDIQPM_34_0_2	[C:0]([C:3](=[O:6])[H:9])([O:4][C:2]([C:1]([H:10])([H:11])[H:12])=[O:5])([H:7])[H:8]	[C:0]1([H:7])([H:8])[C:3]([O:6][H:10])([H:9])[C:1]([H:11])([H:12])[C:2](=[O:5])[O:4]1	83.17638422498784	82.93291053899617	-3.2643403441682635
GUPGZURVZDIQPM_40_0_0	[C:0]([C:3](=[O:6])[H:9])([O:4][C:2]([C:1]([H:10])([H:11])[H:12])=[O:5])([H:7])[H:8]	[C:0]1([H:7])([H:8])[C:3](=[O:6])[O:5][C:2]([C:1]([H:10])([H:11])[H:12])([H:9])[O:4]1	67.21317005448422	67.3920102619964	1.4402485659655857
GUPGZURVZDIQPM_7_0_1	[C:0]([C:3](=[O:6])[H:9])([O:4][C:2]([C:1]([H:10])([H:11])[H:12])=[O:5])([H:7])[H:8]	[C:0]1([H:7])([H:8])[C:2]([C:1]([H:10])([H:11])[H:12])([O:5][C:3](=[O:6])[H:9])[O:4]1	84.68177951550375	84.57259286249406	16.80975143403443
GUPGZURVZDIQPM_9_0_1	[C:0]([C:3](=[O:6])[H:9])([O:4][C:2]([C:1]([H:10])([H:11])[H:12])=[O:5])([H:7])[H:8]	[C-:3]#[O+:6].[C:0]([O:4][C:2]([C:1]([H:10])([H:11])[H:12])=[O:5])([H:7])([H:8])[H:9]	84.24126784651017	81.2072594140013	-3.0423040152963496
NBBJYMSMWIIQGU_10_0_0	[C:0]([C:1]([H:7])([H:8])[H:9])([C:2](=[O:3])[H:4])([H:5])[H:6]	[C:0]1([H:5])([H:6])[C:1]([H:8])([H:9])[C:2]1([O:3][H:7])[H:4]	89.57447108699265	87.50557226549049	18.310946462715105
NBBJYMSMWIIQGU_4_0_2	[C:0]([C:1]([H:7])([H:8])[H:9])([C:2](=[O:3])[H:4])([H:5])[H:6]	[C:0]([C:2]([C:1]([H:7])([H:8])[H:9])=[O:3])([H:4])([H:5])[H:6]	91.1363422324908	88.73172582849801	-6.931644359464629
NBBJYMSMWIIQGU_6_0_2	[C:0]([C:1]([H:7])([H:8])[H:9])([C:2](=[O:3])[H:4])([H:5])[H:6]	[C-:2]#[O+:3].[C:0]([C:1]([H:7])([H:8])[H:9])([H:4])([H:5])[H:6]	87.68252994450742	83.72231749000062	-2.5497131931166295
NBBJYMSMWIIQGU_8_0_0	[C:0]([C:1]([H:7])([H:8])[H:9])([C:2](=[O:3])[H:4])([H:5])[H:6]	[C:0](\[C:1]([H:7])([H:8])[H:9])(=[C:2](/[O:3][H:5])[H:4])[H:6]	69.71065786449223	66.23802029148503	9.251912045889103
WNVAJGCMEDTLIE_10_0_0	[C:0]([C:2]([C:1]([H:10])([H:11])[H:12])=[O:5])([O:4][C:3](=[O:6])[H:7])([H:8])[H:9]	[C:0]([C:1]([H:10])([H:11])[H:12])(=[C:2]=[O:5])[H:9].[C:3](=[O:4])([O:6][H:8])[H:7]	74.30716495201551	70.37581793448935	21.275095602294478
WNVAJGCMEDTLIE_10_0_3	[C:0]([C:2]([C:1]([H:10])([H:11])[H:12])=[O:5])([O:4][C:3](=[O:6])[H:7])([H:8])[H:9]	[C:0]([C:1]([H:10])([H:11])[H:12])([C:2]([O:4][C:3](=[O:6])[H:7])=[O:5])([H:8])[H:9]	80.21077432798464	78.91684973900553	-9.797562141491381
WNVAJGCMEDTLIE_13_1_1	[C:0]([C:2]([C:1]([H:10])([H:11])[H:12])=[O:5])([O:4][C:3](=[O:6])[H:7])([H:8])[H:9]	[C:0]1([H:8])([H:9])[C:2]([C:1]([H:10])([H:11])[H:12])([O:5][C:3](=[O:6])[H:7])[O:4]1	62.595955153477554	62.602230248497385	17.16682600382411
WNVAJGCMEDTLIE_20_0_0	[C:0]([C:2]([C:1]([H:10])([H:11])[H:12])=[O:5])([O:4][C:3](=[O:6])[H:7])([H:8])[H:9]	[C:0](=[C:2](/[C:1]([H:10])([H:11])[H:12])[O:5][H:8])(\[O:4][C:3](=[O:6])[H:7])[H:9]	66.1325986955015	63.19271668800468	16.207695984703644
WNVAJGCMEDTLIE_22_0_2	[C:0]([C:2]([C:1]([H:10])([H:11])[H:12])=[O:5])([O:4][C:3](=[O:6])[H:7])([H:8])[H:9]	[C:0](=[C:2](/[C:1]([H:10])([H:11])[H:12])[O:5][C:3](=[O:6])[H:7])(\[O:4][H:8])[H:9]	87.176129777984	83.02766447350663	18.348231357552596
WNVAJGCMEDTLIE_26_0_0	[C:0]([C:2]([C:1]([H:10])([H:11])[H:12])=[O:5])([O:4][C:3](=[O:6])[H:7])([H:8])[H:9]	[C:0]1([H:8])([H:9])[C:2](=[O:5])[O:6][C:3]([C:1]([H:10])([H:11])[H:12])([H:7])[O:4]1	84.21930501399429	84.76712080750231	1.7973231357552673
WNVAJGCMEDTLIE_29_0_2	[C:0]([C:2]([C:1]([H:10])([H:11])[H:12])=[O:5])([O:4][C:3](=[O:6])[H:7])([H:8])[H:9]	[C:0]([C:2](=[C:1]([H:11])[H:12])[O:5][H:10])([O:4][C:3](=[O:6])[H:7])([H:8])[H:9]	69.255085967501	66.32838165950658	11.060707456978985
WNVAJGCMEDTLIE_37_0_0	[C:0]([C:2]([C:1]([H:10])([H:11])[H:12])=[O:5])([O:4][C:3](=[O:6])[H:7])([H:8])[H:9]	[C-:3]#[O+:6].[C:0]([C:2]([C:1]([H:10])([H:11])[H:12])=[O:5])([O:4][H:7])([H:8])[H:9]	58.327008024983336	53.68532025350278	10.222036328871907
WNVAJGCMEDTLIE_37_0_3	[C:0]([C:2]([C:1]([H:10])([H:11])[H:12])=[O:5])([O:4][C:3](=[O:6])[H:7])([H:8])[H:9]	[C:0](=[C:2]([C:1]([H:10])([H:11])[H:12])[O:5][H:7])([H:8])[H:9].[C:3](=[O:4])=[O:6]	75.49190288798493	72.19434046549942	-12.121653919694069
WNVAJGCMEDTLIE_38_0_0	[C:0]([C:2]([C:1]([H:10])([H:11])[H:12])=[O:5])([O:4][C:3](=[O:6])[H:7])([H:8])[H:9]	[C:0]1([H:8])([H:9])[C:2]([C:1]([H:10])([H:11])[H:12])([H:7])[O:5][C:3](=[O:6])[O:4]1	75.26223441099407	74.3623857879831	-8.976338432122347
XNWRZCQKQJHEGJ_10_0_1	[C:0]([C:1]([H:10])([H:11])[H:12])([C:3](=[O:6])[H:9])([O:4][C:2](=[O:5])[H:8])[H:7]	[C:0]([C:3]([C:1]([H:10])([H:11])[H:12])=[O:6])([O:4][C:2](=[O:5])[H:8])([H:7])[H:9]	56.9301718779787	54.82613252447609	-3.011711281070759
XNWRZCQKQJHEGJ_15_0_0	[C:0]([C:1]([H:10])([H:11])[H:12])([C:3](=[O:6])[H:9])([O:4][C:2](=[O:5])[H:8])[H:7]	[C-:3]#[O+:6].[C:0]([C:1]([H:10])([H:11])[H:12])([O:4][C:2](=[O:5])[H:8])([H:7])[H:9]	76.42814706201102	72.21316575048756	-1.1902485659655875
XNWRZCQKQJHEGJ_16_0_2	[C:0]([C:1]([H:10])([H:11])[H:12])([C:3](=[O:6])[H:9])([O:4][C:2](=[O:5])[H:8])[H:7]	[C:0](=[C:1]([H:11])[H:12])([C:3](=[O:6])[H:9])[H:7].[C:2]([O:4][H:10])(=[O:5])[H:8]	52.93983896745877	49.15532917298991	17.584369024856603
XNWRZCQKQJHEGJ_22_0_1	[C:0]([C:1]([H:10])([H:11])[H:12])([C:3](=[O:6])[H:9])([O:4][C:2](=[O:5])[H:8])[H:7]	[C:0]([C:1]([H:10])([H:11])[H:12])([C:3]([O:4][C:2](=[O:5])[H:8])=[O:6])([H:7])[H:9]	64.23626498647387	61.933305121474106	-12.80927342256214
XNWRZCQKQJHEGJ_29_0_0	[C:0]([C:1]([H:10])([H:11])[H:12])([C:3](=[O:6])[H:9])([O:4][C:2](=[O:5])[H:8])[H:7]	[C:0]1([C:1]([H:10])([H:11])[H:12])=[C:3]([H:9])[O:6][C:2]([O:5][H:7])([H:8])[O:4]1	49.45088614749277	50.23276298448055	13.211759082217977
XNWRZCQKQJHEGJ_29_0_1	[C:0]([C:1]([H:10])([H:11])[H:12])([C:3](=[O:6])[H:9])([O:4][C:2](=[O:5])[H:8])[H:7]	[C:0](\[C:1]([H:10])([H:11])[H:12])(=[C:3](/[O:6][H:7])[H:9])[O:4][C:2](=[O:5])[H:8]	71.92011881401403	69.55189796100069	15.336520076481836
XNWRZCQKQJHEGJ_40_0_0	[C:0]([C:1]([H:10])([H:11])[H:12])([C:3](=[O:6])[H:9])([O:4][C:2](=[O:5])[H:8])[H:7]	[C-:2]#[O+:5].[C:0]([C:1]([H:10])([H:11])[H:12])([C:3](=[O:6])[H:9])([O:4][H:8])[H:7]	67.26274330500175	63.10674788650771	8.026051625238996
XNWRZCQKQJHEGJ_40_0_3	[C:0]([C:1]([H:10])([H:11])[H:12])([C:3](=[O:6])[H:9])([O:4][C:2](=[O:5])[H:8])[H:7]	[C:0]1([C:1]([H:10])([H:11])[H:12])([H:7])[C:3]([O:6][C:2](=[O:5])[H:8])([H:9])[O:4]1	61.346583738992976	61.74630729048252	19.922801147227524
XNWRZCQKQJHEGJ_44_0_0	[C:0]([C:1]([H:10])([H:11])[H:12])([C:3](=[O:6])[H:9])([O:4][C:2](=[O:5])[H:8])[H:7]	[C:0]1([C:1]([H:10])([H:11])[H:12])([H:7])[C:3](=[O:6])[O:5][C:2]([H:8])([H:9])[O:4]1	67.88837027649166	67.43279837950044	3.098948374760996
XNWRZCQKQJHEGJ_46_0_0	[C:0]([C:1]([H:10])([H:11])[H:12])([C:3](=[O:6])[H:9])([O:4][C:2](=[O:5])[H:8])[H:7]	[C:0]1([C:1]([H:10])([H:11])[H:12])([H:7])[C:3]([H:8])([H:9])[O:6][C:2](=[O:5])[O:4]1	74.19609577051058	73.3960211579974	-11.988049713193107
YFHICDDUDORKJB_10_0_0	[C:0]1([H:7])([H:8])[C:2]([H:11])([H:12])[C:1]([H:9])([H:10])[O:5][C:3](=[O:6])[O:4]1	[C:0](=[C:2]([C:1]([O:5][C:3]([O:4][H:11])=[O:6])([H:9])[H:10])[H:12])([H:7])[H:8]	80.90856489200637	75.33251547499498	7.773900573613755
YFHICDDUDORKJB_12_0_0	[C:0]1([H:7])([H:8])[C:2]([H:11])([H:12])[C:1]([H:9])([H:10])[O:5][C:3](=[O:6])[O:4]1	[C:0]1([H:7])([H:8])[C:2]([H:11])([H:12])[C:1]([H:9])([H:10])[O:5]1.[C:3](=[O:4])=[O:6]	76.94584239952374	74.07749647498899	16.762906309751425
YFHICDDUDORKJB_14_0_1	[C:0]1([H:7])([H:8])[C:2]([H:11])([H:12])[C:1]([H:9])([H:10])[O:5][C:3](=[O:6])[O:4]1	[C:0]1([O:4][H:7])([H:8])[C:2]([H:11])([H:12])[C:1]([H:9])([H:10])[O:5][C:3]1=[O:6]	120.06704022051737	115.50441864597987	4.463193116634794
YFHICDDUDORKJB_2_0_0	[C:0]1([H:7])([H:8])[C:2]([H:11])([H:12])[C:1]([H:9])([H:10])[O:5][C:3](=[O:6])[O:4]1	[C:0]1([H:7])([H:8])[C:1]([C:2]([H:9])([H:11])[H:12])([H:10])[O:5][C:3](=[O:6])[O:4]1	135.21449204101174	128.53716345149857	-1.1101816443594603
JSEMCPMTAXQTJN_12_0_0	[C:0]([C:1]([H:8])([H:9])[H:10])([C:2](=[C:3]=[O:4])[H:5])([H:6])[H:7]	[C:0]1([H:6])([H:7])[C:1]([H:9])([H:10])[C:2]1([C:3](=[O:4])[H:8])[H:5]	71.57749862698732	70.32247962699917	4.55449330783939
JSEMCPMTAXQTJN_15_0_0	[C:0]([C:1]([H:8])([H:9])[H:10])([C:2](=[C:3]=[O:4])[H:5])([H:6])[H:7]	[C:0]1([H:6])([H:7])[C:1]([H:9])([H:10])[C:3]([O:4][H:8])=[C:2]1[H:5]	88.67148491650742	86.79209396400836	13.361376673040153
JSEMCPMTAXQTJN_1_0_0	[C:0]([C:1]([H:8])([H:9])[H:10])([C:2](=[C:3]=[O:4])[H:5])([H:6])[H:7]	[C:0](=[C:2]([C:3]([C:1]([H:8])([H:9])[H:10])=[O:4])[H:5])([H:6])[H:7]	87.59656114299261	85.60672851850485	-6.214627151051624
JSEMCPMTAXQTJN_2_0_0	[C:0]([C:1]([H:8])([H:9])[H:10])([C:2](=[C:3]=[O:4])[H:5])([H:6])[H:7]	[C-:3]#[O+:4].[C:0](=[C:2]([C:1]([H:8])([H:9])[H:10])[H:5])([H:6])[H:7]	99.09190767350486	96.48648822950183	-2.2275334608030577
JSEMCPMTAXQTJN_2_1_0	[C:0]([C:1]([H:8])([H:9])[H:10])([C:2](=[C:3]=[O:4])[H:5])([H:6])[H:7]	[C:0]1([C:1]([H:8])([H:9])[H:10])([H:7])[C:2]([H:5])([H:6])[C:3]1=[O:4]	72.37945576799575	69.85498504950237	16.66108986615679
JSEMCPMTAXQTJN_4_0_1	[C:0]([C:1]([H:8])([H:9])[H:10])([C:2](=[C:3]=[O:4])[H:5])([H:6])[H:7]	[C:0]([C:2]([C:1]([H:8])([H:9])[H:10])=[C:3]=[O:4])([H:5])([H:6])[H:7]	143.1757050674937	139.40688301050307	-0.780831739961758
JSEMCPMTAXQTJN_9_0_0	[C:0]([C:1]([H:8])([H:9])[H:10])([C:2](=[C:3]=[O:4])[H:5])([H:6])[H:7]	[C:0](\[C:1]([H:8])([H:9])[H:10])(=[C:2](/[C:3](=[O:4])[H:6])[H:5])[H:7]	70.18191749899735	66.77328589500691	-4.405831739961759
PPDZRFISKQZISE_14_1_0	[C:0]([C:2]([H:14])([H:15])[H:16])(/[C:4](=[C:3](\[O:5][C:1]([H:11])([H:12])[H:13])[O:6][H:7])[H:8])([H:9])[H:10]	[C:0]([C:2]([H:14])([H:15])[H:16])([C:4](/[C-:3]=[O+:5]/[C:1]([H:11])([H:12])[H:13])([O:6][H:7])[H:8])([H:9])[H:10]	88.7681213794953	86.77452369799921	TCIT fail
PPDZRFISKQZISE_19_0_1	[C:0]([C:2]([H:14])([H:15])[H:16])(/[C:4](=[C:3](\[O:5][C:1]([H:11])([H:12])[H:13])[O:6][H:7])[H:8])([H:9])[H:10]	[C:0](\[C:2]([H:14])([H:15])[H:16])(=[C:4](/[C:3](=[O:5])[O:6][H:7])[H:8])[H:9].[C:1]([H:10])([H:11])([H:12])[H:13]	65.69836212149208	62.26714017548733	-22.79541108986615
PPDZRFISKQZISE_23_0_2	[C:0]([C:2]([H:14])([H:15])[H:16])(/[C:4](=[C:3](\[O:5][C:1]([H:11])([H:12])[H:13])[O:6][H:7])[H:8])([H:9])[H:10]	[C:0](\[C:2]([H:14])([H:15])[H:16])(=[C:4](/[C:3]([O:5][C:1]([H:11])([H:12])[H:13])([O:6][H:7])[H:9])[H:8])[H:10]	86.37040758002075	83.32635899550156	-1.4737093690248557
PPDZRFISKQZISE_2_0_0	[C:0]([C:2]([H:14])([H:15])[H:16])(/[C:4](=[C:3](\[O:5][C:1]([H:11])([H:12])[H:13])[O:6][H:7])[H:8])([H:9])[H:10]	[C:0]1([H:9])([H:10])[C:1]([H:12])([H:13])[O:5][C:3]([O:6][H:7])=[C:4]1[H:8].[C:2]([H:11])([H:14])([H:15])[H:16]	101.54170476152626	96.15579072299853	-1.31453154875717
PPDZRFISKQZISE_30_0_2	[C:0]([C:2]([H:14])([H:15])[H:16])(/[C:4](=[C:3](\[O:5][C:1]([H:11])([H:12])[H:13])[O:6][H:7])[H:8])([H:9])[H:10]	[C:0]([C:2]([H:14])([H:15])[H:16])([C:4]([C:1]([H:11])([H:12])[H:13])([C:3](=[O:5])[O:6][H:7])[H:8])([H:9])[H:10]	72.36627806849336	71.23989851598361	-38.03728489483747
PPDZRFISKQZISE_32_0_2	[C:0]([C:2]([H:14])([H:15])[H:16])(/[C:4](=[C:3](\[O:5][C:1]([H:11])([H:12])[H:13])[O:6][H:7])[H:8])([H:9])[H:10]	[C:0]([C:2]([H:14])([H:15])[H:16])([C:4](=[C:3]=[O:5])[H:8])([H:9])[H:10].[C:1]([O:6][H:7])([H:11])([H:12])[H:13]	74.49039772598094	72.1849278229875	12.577915869980874
PPDZRFISKQZISE_32_1_0	[C:0]([C:2]([H:14])([H:15])[H:16])(/[C:4](=[C:3](\[O:5][C:1]([H:11])([H:12])[H:13])[O:6][H:7])[H:8])([H:9])[H:10]	[C:0]([C:2]([H:14])([H:15])[H:16])([C:4](=[C:3]=[O:6])[H:8])([H:9])[H:10].[C:1]([O:5][H:7])([H:11])([H:12])[H:13]	43.67717123801672	41.46457274100284	12.577915869980874
PPDZRFISKQZISE_44_0_1	[C:0]([C:2]([H:14])([H:15])[H:16])(/[C:4](=[C:3](\[O:5][C:1]([H:11])([H:12])[H:13])[O:6][H:7])[H:8])([H:9])[H:10]	[C:0](=[C:2]([H:15])[H:16])([H:9])[H:10].[C:1]([O:5][C:3](=[C:4]([H:8])[H:14])[O:6][H:7])([H:11])([H:12])[H:13]	93.87855874750515	90.23900364749133	21.19000956022945
PPDZRFISKQZISE_52_0_0	[C:0]([C:2]([H:14])([H:15])[H:16])(/[C:4](=[C:3](\[O:5][C:1]([H:11])([H:12])[H:13])[O:6][H:7])[H:8])([H:9])[H:10]	[C:0]([C:2]([H:14])([H:15])[H:16])([C:4]([C:3]([O:5][C:1]([H:11])([H:12])[H:13])=[O:6])([H:7])[H:8])([H:9])[H:10]	43.638893158506356	40.94813242248694	-27.31692160611854
PPDZRFISKQZISE_5_0_1	[C:0]([C:2]([H:14])([H:15])[H:16])(/[C:4](=[C:3](\[O:5][C:1]([H:11])([H:12])[H:13])[O:6][H:7])[H:8])([H:9])[H:10]	[C:0](=[C:4]([C:3]([C:2]([H:14])([H:15])[H:16])([O:5][C:1]([H:11])([H:12])[H:13])[O:6][H:7])[H:8])([H:9])[H:10]	93.58676682999278	91.78518705551127	-1.2985181644359447
SHQSVMDWKBRBGB_10_0_1	[C:0]1([H:5])([H:6])[C:2]([H:9])([H:10])[C:1]([H:7])([H:8])[C:3]1=[O:4]	[C:0]1([H:6])=[C:3]([O:4][H:5])[C:1]([H:7])([H:8])[C:2]1([H:9])[H:10]	82.11463815101109	78.19521381399049	14.437141491395792
SHQSVMDWKBRBGB_2_1_0	[C:0]1([H:5])([H:6])[C:2]([H:9])([H:10])[C:1]([H:7])([H:8])[C:3]1=[O:4]	[C:0]([C:2]1([H:10])[C:1]([H:7])([H:8])[C:3]1=[O:4])([H:5])([H:6])[H:9]	107.6454896680072	103.60621101650383	17.736854684512426
SHQSVMDWKBRBGB_5_0_0	[C:0]1([H:5])([H:6])[C:2]([H:9])([H:10])[C:1]([H:7])([H:8])[C:3]1=[O:4]	[C-:3]#[O+:4].[C:0]1([H:5])([H:6])[C:1]([H:7])([H:8])[C:2]1([H:9])[H:10]	108.84026775600476	104.09629593599709	6.995219885277247
SHQSVMDWKBRBGB_6_0_0	[C:0]1([H:5])([H:6])[C:2]([H:9])([H:10])[C:1]([H:7])([H:8])[C:3]1=[O:4]	[C:0]([C:2]([C:1](=[C:3]=[O:4])[H:8])([H:9])[H:10])([H:5])([H:6])[H:7]	83.07598270500948	79.31155321448992	1.0757648183556383
UNDVYEZBHTWISS_10_0_0	[C:0]1([O:5][C:4]([H:14])([H:15])[H:16])([O:6][H:7])[C:1]([H:8])([H:9])[C:3]([H:12])([H:13])[C:2]1([H:10])[H:11]	[C:0]([C:2]([C:3]([C:1]([H:7])([H:8])[H:9])([H:12])[H:13])([H:10])[H:11])([O:5][C:4]([H:14])([H:15])[H:16])=[O:6]	63.37971451899626	58.533458650497145	-27.311663479923514
UNDVYEZBHTWISS_12_0_3	[C:0]1([O:5][C:4]([H:14])([H:15])[H:16])([O:6][H:7])[C:1]([H:8])([H:9])[C:3]([H:12])([H:13])[C:2]1([H:10])[H:11]	[C:0]([C:1]([H:8])([H:9])[H:11])([C:2](=[C:3]([H:12])[H:13])[H:10])([O:5][C:4]([H:14])([H:15])[H:16])[O:6][H:7]	122.1359390420017	115.4485703004782	-1.293260038240918
UNDVYEZBHTWISS_13_0_0	[C:0]1([O:5][C:4]([H:14])([H:15])[H:16])([O:6][H:7])[C:1]([H:8])([H:9])[C:3]([H:12])([H:13])[C:2]1([H:10])[H:11]	[C:0]1([C:1]([O:5][C:4]([H:14])([H:15])[H:16])([H:8])[H:9])([O:6][H:7])[C:2]([H:10])([H:11])[C:3]1([H:12])[H:13]	101.80086618497832	96.39361682350446	10.524617590822185
UNDVYEZBHTWISS_15_0_2	[C:0]1([O:5][C:4]([H:14])([H:15])[H:16])([O:6][H:7])[C:1]([H:8])([H:9])[C:3]([H:12])([H:13])[C:2]1([H:10])[H:11]	[C:0]1([O:6][H:7])([H:8])[C:1]([O:5][C:4]([H:14])([H:15])[H:16])([H:9])[C:3]([H:12])([H:13])[C:2]1([H:10])[H:11]	101.77827584299969	96.0924122634802	10.360181644359473
UNDVYEZBHTWISS_17_0_2	[C:0]1([O:5][C:4]([H:14])([H:15])[H:16])([O:6][H:7])[C:1]([H:8])([H:9])[C:3]([H:12])([H:13])[C:2]1([H:10])[H:11]	[C:0]1([O:6][H:7])=[C:2]([H:11])[C:3]([H:12])([H:13])[C:1]1([H:8])[H:9].[C:4]([O:5][H:10])([H:14])([H:15])[H:16]	70.57411093648808	63.47446845350672	25.94455066921606
UNDVYEZBHTWISS_19_0_0	[C:0]1([O:5][C:4]([H:14])([H:15])[H:16])([O:6][H:7])[C:1]([H:8])([H:9])[C:3]([H:12])([H:13])[C:2]1([H:10])[H:11]	[C:0]1(=[O:6])[C:1]([H:8])([H:9])[C:3]([H:12])([H:13])[C:2]1([H:10])[H:11].[C:4]([O:5][H:7])([H:14])([H:15])[H:16]	44.48038339798631	40.469342673983	11.507409177820264
UNDVYEZBHTWISS_22_0_2	[C:0]1([O:5][C:4]([H:14])([H:15])[H:16])([O:6][H:7])[C:1]([H:8])([H:9])[C:3]([H:12])([H:13])[C:2]1([H:10])[H:11]	[C:0]1([C:1]([O:6][H:7])([H:8])[H:9])([O:5][C:4]([H:14])([H:15])[H:16])[C:2]([H:10])([H:11])[C:3]1([H:12])[H:13]	102.8808100344983	97.82810354048537	12.952915869980878
UNDVYEZBHTWISS_26_0_1	[C:0]1([O:5][C:4]([H:14])([H:15])[H:16])([O:6][H:7])[C:1]([H:8])([H:9])[C:3]([H:12])([H:13])[C:2]1([H:10])[H:11]	[C:0](=[C:1]([H:8])[H:9])([O:5][C:4]([H:14])([H:15])[H:16])[O:6][H:7].[C:2](=[C:3]([H:12])[H:13])([H:10])[H:11]	91.18654299248891	86.861747518493	21.195267686424476
UNDVYEZBHTWISS_27_0_0	[C:0]1([O:5][C:4]([H:14])([H:15])[H:16])([O:6][H:7])[C:1]([H:8])([H:9])[C:3]([H:12])([H:13])[C:2]1([H:10])[H:11]	[C:0]([C:1]1([H:8])[C:2]([H:10])([H:11])[C:3]1([H:12])[H:13])(=[O:5])[O:6][H:7].[C:4]([H:9])([H:14])([H:15])[H:16]	93.73234903401759	87.59969869048469	-10.19717973231358
ZDNJYCQSGYLNJQ_14_0_0	[C:0]([O:3][C:1](=[C:2]([H:9])[H:10])[O:4][H:5])([H:6])([H:7])[H:8]	[C:0]([O:3][C:1]([C:2]([H:5])([H:9])[H:10])=[O:4])([H:6])([H:7])[H:8]	46.33404646101467	42.91725723350915	-26.142447418738048
ZDNJYCQSGYLNJQ_2_0_1	[C:0]([O:3][C:1](=[C:2]([H:9])[H:10])[O:4][H:5])([H:6])([H:7])[H:8]	[C:0]([C:2]([C:1](=[O:3])[O:4][H:5])([H:9])[H:10])([H:6])([H:7])[H:8]	71.9000385099934	69.40066817149014	-35.63599426386233
ZDNJYCQSGYLNJQ_4_0_2	[C:0]([O:3][C:1](=[C:2]([H:9])[H:10])[O:4][H:5])([H:6])([H:7])[H:8]	[C:0]([O:4][H:5])([H:6])([H:7])[H:8].[C:1](=[C:2]([H:9])[H:10])=[O:3]	77.78294007251479	74.92024173350144	12.409655831739961
ZDNJYCQSGYLNJQ_4_1_0	[C:0]([O:3][C:1](=[C:2]([H:9])[H:10])[O:4][H:5])([H:6])([H:7])[H:8]	[C:0]([O:3][H:5])([H:6])([H:7])[H:8].[C:1](=[C:2]([H:9])[H:10])=[O:4]	46.13324342102228	42.53949651449982	12.409655831739961
ZDNJYCQSGYLNJQ_8_0_1	[C:0]([O:3][C:1](=[C:2]([H:9])[H:10])[O:4][H:5])([H:6])([H:7])[H:8]	[C:0]([O:3][H:10])([H:6])([H:7])[H:8].[C:1](#[C:2][H:9])[O:4][H:5]	90.02816045548862	85.47432401400027	46.39937858508604
ZDNJYCQSGYLNJQ_9_0_1	[C:0]([O:3][C:1](=[C:2]([H:9])[H:10])[O:4][H:5])([H:6])([H:7])[H:8]	[C:0](=[O:3])([H:7])[H:8].[C:1](=[C:2]([H:9])[H:10])([O:4][H:5])[H:6]	102.2991087280045	98.96703328299911	15.86663479923518
ZTQSAGDEMFDKMZ_10_0_0	[C:0]([C:1]([C:2]([H:10])([H:11])[H:12])([H:8])[H:9])([C:3](=[O:4])[H:5])([H:6])[H:7]	[C:0](=[C:1]([H:8])[H:9])([C:3](=[O:4])[H:5])[H:7].[C:2]([H:6])([H:10])([H:11])[H:12]	96.79396788451025	92.50745048998905	15.761711281070745
ZTQSAGDEMFDKMZ_13_0_1	[C:0]([C:1]([C:2]([H:10])([H:11])[H:12])([H:8])[H:9])([C:3](=[O:4])[H:5])([H:6])[H:7]	[C:0](\[C:1]([C:2]([H:10])([H:11])[H:12])([H:8])[H:9])(=[C:3](/[O:4][H:6])[H:5])[H:7]	69.8192170080035	66.39740770449282	9.189770554493304
ZTQSAGDEMFDKMZ_21_0_0	[C:0]([C:1]([C:2]([H:10])([H:11])[H:12])([H:8])[H:9])([C:3](=[O:4])[H:5])([H:6])[H:7]	[C:0]1([H:6])([H:7])[C:1]([H:8])([H:9])[C:2]([H:11])([H:12])[C:3]1([O:4][H:10])[H:5]	89.67424509749043	88.42863873999633	16.260516252390055
ZTQSAGDEMFDKMZ_22_0_1	[C:0]([C:1]([C:2]([H:10])([H:11])[H:12])([H:8])[H:9])([C:3](=[O:4])[H:5])([H:6])[H:7]	[C:0]1([H:6])([H:7])[C:1]([H:8])([H:9])[C:2]([H:11])([H:12])[O:4][C:3]1([H:5])[H:10]	110.53642593448492	108.49325500248915	6.079349904397707
ZTQSAGDEMFDKMZ_2_0_1	[C:0]([C:1]([C:2]([H:10])([H:11])[H:12])([H:8])[H:9])([C:3](=[O:4])[H:5])([H:6])[H:7]	[C:0](=[C:3]([O:4][C:1]([C:2]([H:10])([H:11])[H:12])([H:8])[H:9])[H:5])([H:6])[H:7]	93.5397036175046	90.24527874249333	16.02772466539197
ZTQSAGDEMFDKMZ_4_0_2	[C:0]([C:1]([C:2]([H:10])([H:11])[H:12])([H:8])[H:9])([C:3](=[O:4])[H:5])([H:6])[H:7]	[C:0](=[C:3]=[O:4])([H:6])[H:7].[C:1]([C:2]([H:10])([H:11])[H:12])([H:5])([H:8])[H:9]	88.73862843301626	85.11413356100009	17.79302103250478
ZTQSAGDEMFDKMZ_5_1_1	[C:0]([C:1]([C:2]([H:10])([H:11])[H:12])([H:8])[H:9])([C:3](=[O:4])[H:5])([H:6])[H:7]	[C:0](=[C:1]([H:8])[H:9])([H:6])[H:7].[C:2]([C:3](=[O:4])[H:5])([H:10])([H:11])[H:12]	95.0789844210063	94.20298115898864	22.10253346080306
ZTQSAGDEMFDKMZ_7_0_0	[C:0]([C:1]([C:2]([H:10])([H:11])[H:12])([H:8])[H:9])([C:3](=[O:4])[H:5])([H:6])[H:7]	[C:0]([C:1]([C:2]([H:10])([H:11])[H:12])([C:3](=[O:4])[H:5])[H:9])([H:6])([H:7])[H:8]	90.40466615550112	88.10798138550335	-1.6553537284894875
ZTQSAGDEMFDKMZ_7_0_1	[C:0]([C:1]([C:2]([H:10])([H:11])[H:12])([H:8])[H:9])([C:3](=[O:4])[H:5])([H:6])[H:7]	[C:0]1([H:6])([H:7])[C:1]([C:2]([H:10])([H:11])[H:12])([H:9])[C:3]1([O:4][H:8])[H:5]	89.45147922499997	87.61977899450534	22.444311663479922
ZTQSAGDEMFDKMZ_9_0_2	[C:0]([C:1]([C:2]([H:10])([H:11])[H:12])([H:8])[H:9])([C:3](=[O:4])[H:5])([H:6])[H:7]	[C-:3]#[O+:4].[C:0]([C:1]([C:2]([H:10])([H:11])[H:12])([H:8])[H:9])([H:5])([H:6])[H:7]	87.70700281499913	83.9224930204946	-2.727294455066922
FYSNR-WCASX_10_0_0	[C:0](/[C:2](=[C:3](/[C:1]([H:10])([H:11])[H:12])[H:9])[H:8])([O:4][H:5])([H:6])[H:7].[S:13]([Cl:14])([Cl:15])=[O:16]	[C:0]([C:2]([C:3]([C:1]([H:10])([H:11])[H:12])([H:9])[S:13]([Cl:15])=[O:16])([H:8])[Cl:14])([O:4][H:5])([H:6])[H:7]	27.131000742129476	40.22900653544773	-22.225860420650093
FYSNR-WCASX_15_0_2	[C:0](/[C:2](=[C:3](/[C:1]([H:10])([H:11])[H:12])[H:9])[H:8])([O:4][H:5])([H:6])[H:7].[S:13]([Cl:14])([Cl:15])=[O:16]	[C:0]([C:2]([C:3]([C:1]([H:10])([H:11])[H:12])([H:9])[O:16][S:13][Cl:14])([H:8])[Cl:15])([O:4][H:5])([H:6])[H:7]	43.01138365855686	54.78471689750931	TCIT fail
FYSNR-WCASX_18_0_1	[C:0](/[C:2](=[C:3](/[C:1]([H:10])([H:11])[H:12])[H:9])[H:8])([O:4][H:5])([H:6])[H:7].[S:13]([Cl:14])([Cl:15])=[O:16]	[C:0]([C:2]([C:3](=[C:1]([H:11])[H:12])[H:9])([H:8])[O:16][S:13]([H:10])([Cl:14])[Cl:15])([O:4][H:5])([H:6])[H:7]	40.912364381148585	51.92641112502054	TCIT fail
FYSNR-WCASX_21_0_1	[C:0](/[C:2](=[C:3](/[C:1]([H:10])([H:11])[H:12])[H:9])[H:8])([O:4][H:5])([H:6])[H:7].[S:13]([Cl:14])([Cl:15])=[O:16]	[C:0]([C:2]([C:3]([C:1]([H:10])([H:11])[H:12])([H:9])[Cl:14])([H:8])[S:13]([Cl:15])=[O:16])([O:4][H:5])([H:6])[H:7]	37.95491210762478	50.469334065989656	-20.918260038240927
FYSNR-WCASX_22_0_2	[C:0](/[C:2](=[C:3](/[C:1]([H:10])([H:11])[H:12])[H:9])[H:8])([O:4][H:5])([H:6])[H:7].[S:13]([Cl:14])([Cl:15])=[O:16]	[C:0](/[C:2](=[C:3](/[C:1]([H:10])([H:11])[H:12])[H:9])[H:8])([O:4][S:13]([Cl:15])=[O:16])([H:6])[H:7].[H:5][Cl:14]	25.245334694610573	37.18056538443963	-10.760516252390069
FYSNR-WCASX_23_0_1	[C:0](/[C:2](=[C:3](/[C:1]([H:10])([H:11])[H:12])[H:9])[H:8])([O:4][H:5])([H:6])[H:7].[S:13]([Cl:14])([Cl:15])=[O:16]	[C:0]([C:2]1([H:8])[C:3]([C:1]([H:10])([H:11])[H:12])([H:9])[O:16][S:13]1([Cl:14])[Cl:15])([O:4][H:5])([H:6])[H:7]	41.01276590118046	54.886373436538015	TCIT fail
FYSNR-WCASX_24_0_3	[C:0](/[C:2](=[C:3](/[C:1]([H:10])([H:11])[H:12])[H:9])[H:8])([O:4][H:5])([H:6])[H:7].[S:13]([Cl:14])([Cl:15])=[O:16]	[C:0]([C:2]1([H:8])[C:3]([C:1]([H:10])([H:11])[H:12])([H:9])[S:13]([Cl:14])([Cl:15])[O:16]1)([O:4][H:5])([H:6])[H:7]	40.186335889555465	54.320987376967345	TCIT fail
FYSNR-WCASX_25_0_2	[C:0](/[C:2](=[C:3](/[C:1]([H:10])([H:11])[H:12])[H:9])[H:8])([O:4][H:5])([H:6])[H:7].[S:13]([Cl:14])([Cl:15])=[O:16]	[C:0](/[C:2](=[C:3](/[C:1]([H:10])([H:11])[H:12])[H:9])[H:8])([O:4][H:5])([H:6])[H:7].[S:13]([Cl:15])[O:16][Cl:14]	51.97598437560941	60.86591146199378	TCIT fail
FYSNR-WCASX_29_0_2	[C:0](/[C:2](=[C:3](/[C:1]([H:10])([H:11])[H:12])[H:9])[H:8])([O:4][H:5])([H:6])[H:7].[S:13]([Cl:14])([Cl:15])=[O:16]	[C:0](=[C:2](/[C:3]([C:1]([H:10])([H:11])[H:12])[H:9])[H:8])(\[O:4][H:5])[H:6].[H:7][Cl:14].[S:13]([Cl:15])[O:16]	53.052790677601635	63.46882086798531	TCIT fail
FYSNR-WCASX_8_1_1	[C:0](/[C:2](=[C:3](/[C:1]([H:10])([H:11])[H:12])[H:9])[H:8])([O:4][H:5])([H:6])[H:7].[S:13]([Cl:14])([Cl:15])=[O:16]	[C:0](/[C:2](=[C:3](/[C:1]([H:10])([H:11])[H:12])[H:9])[H:8])([O:4][S:13]([Cl:14])([Cl:15])[O:16][H:5])([H:6])[H:7]	35.61994925809881	45.92804781446963	TCIT fail
IAQRG-KFSLW_15_0_1	[C:0]([C:1]([O:2][O:3][H:5])=[O:4])([H:6])([H:7])[H:8].[C:9](/[C:12](=[C:11](\[C:10]([H:18])([H:19])[H:20])[H:14])[H:13])([H:15])([H:16])[H:17]	[C:0]([C:1](=[O:4])[C:11]([C:10]([H:18])([H:19])[H:20])([C:12]([O:2][O:3][H:5])([C:9]([H:15])([H:16])[H:17])[H:13])[H:14])([H:6])([H:7])[H:8]	55.60487181400747	69.28708895199155	-6.5774378585086
IAQRG-KFSLW_16_0_2	[C:0]([C:1]([O:2][O:3][H:5])=[O:4])([H:6])([H:7])[H:8].[C:9](/[C:12](=[C:11](\[C:10]([H:18])([H:19])[H:20])[H:14])[H:13])([H:15])([H:16])[H:17]	[C:0]([C:1](=[O:4])/[C:11]([C:10]([H:18])([H:19])[H:20])=[C:12](/[C:9]([H:15])([H:16])[H:17])[H:13])([H:6])([H:7])[H:8].[O:2]([O:3][H:5])[H:14]	69.07248070299833	79.13647806398606	10.363527724665389
IAQRG-KFSLW_22_0_2	[C:0]([C:1]([O:2][O:3][H:5])=[O:4])([H:6])([H:7])[H:8].[C:9](/[C:12](=[C:11](\[C:10]([H:18])([H:19])[H:20])[H:14])[H:13])([H:15])([H:16])[H:17]	[C:0]([C:1]1([O:2][O:3][H:5])[O:4][C:12]([C:9]([H:15])([H:16])[H:17])([H:13])[C:11]1([C:10]([H:18])([H:19])[H:20])[H:14])([H:6])([H:7])[H:8]	55.46619221450091	70.14301191000641	10.884082217973228
IAQRG-KFSLW_23_0_0	[C:0]([C:1]([O:2][O:3][H:5])=[O:4])([H:6])([H:7])[H:8].[C:9](/[C:12](=[C:11](\[C:10]([H:18])([H:19])[H:20])[H:14])[H:13])([H:15])([H:16])[H:17]	[C:0]([C:1]([O:2][O:3][H:5])([O:4][H:14])/[C:11]([C:10]([H:18])([H:19])[H:20])=[C:12](/[C:9]([H:15])([H:16])[H:17])[H:13])([H:6])([H:7])[H:8]	72.1171567970516	82.18115415800368	-2.9868546845124317
IAQRG-KFSLW_24_0_3	[C:0]([C:1]([O:2][O:3][H:5])=[O:4])([H:6])([H:7])[H:8].[C:9](/[C:12](=[C:11](\[C:10]([H:18])([H:19])[H:20])[H:14])[H:13])([H:15])([H:16])[H:17]	[C:0]([C:1]([O:2][O:3][H:5])([O:4][H:13])[H:14])([H:6])([H:7])[H:8].[C:9]([C:12]#[C:11][C:10]([H:18])([H:19])[H:20])([H:15])([H:16])[H:17]	74.31783261352425	83.04209719200585	33.908938814531545
IAQRG-KFSLW_25_0_1	[C:0]([C:1]([O:2][O:3][H:5])=[O:4])([H:6])([H:7])[H:8].[C:9](/[C:12](=[C:11](\[C:10]([H:18])([H:19])[H:20])[H:14])[H:13])([H:15])([H:16])[H:17]	[C:0]([C:1]([O:2][H:5])=[O:4])([H:6])([H:7])[H:8].[O:3]1[C:11]([C:10]([H:18])([H:19])[H:20])([H:14])[C:12]1([C:9]([H:15])([H:16])[H:17])[H:13]	36.5618410175393	46.16775644350648	-47.69956978967496
IAQRG-KFSLW_26_0_1	[C:0]([C:1]([O:2][O:3][H:5])=[O:4])([H:6])([H:7])[H:8].[C:9](/[C:12](=[C:11](\[C:10]([H:18])([H:19])[H:20])[H:14])[H:13])([H:15])([H:16])[H:17]	[C:0]([C:1]([O:3][H:5])=[O:4])([H:6])([H:7])[H:8].[O:2]1[C:11]([C:10]([H:18])([H:19])[H:20])([H:14])[C:12]1([C:9]([H:15])([H:16])[H:17])[H:13]	51.78145643049415	63.44685803550509	-47.69956978967496
IAQRG-KFSLW_26_0_3	[C:0]([C:1]([O:2][O:3][H:5])=[O:4])([H:6])([H:7])[H:8].[C:9](/[C:12](=[C:11](\[C:10]([H:18])([H:19])[H:20])[H:14])[H:13])([H:15])([H:16])[H:17]	[C:0]([C:1]([O:2][H:19])=[O:4])([H:6])([H:7])[H:8].[C:9](=[C:12]([C:11](=[C:10]([H:18])[H:20])[H:14])[H:13])([H:15])[H:16].[O:3]([H:5])[H:17]	67.67376202749846	74.59017173651439	-49.01529636711282
IAQRG-KFSLW_28_0_0	[C:0]([C:1]([O:2][O:3][H:5])=[O:4])([H:6])([H:7])[H:8].[C:9](/[C:12](=[C:11](\[C:10]([H:18])([H:19])[H:20])[H:14])[H:13])([H:15])([H:16])[H:17]	[C:0]([C:1]([O:2][H:15])=[O:4])([H:6])([H:7])[H:8].[O:3]([H:5])[C:9](/[C:12](=[C:11](\[C:10]([H:18])([H:19])[H:20])[H:14])[H:13])([H:16])[H:17]	38.08543408350926	45.93557792848629	-55.13097514340344
IAQRG-KFSLW_35_0_0	[C:0]([C:1]([O:2][O:3][H:5])=[O:4])([H:6])([H:7])[H:8].[C:9](/[C:12](=[C:11](\[C:10]([H:18])([H:19])[H:20])[H:14])[H:13])([H:15])([H:16])[H:17]	[C:0]([C:1]([O:2][O:3][C:11]([C:10]([H:18])([H:19])[H:20])([C:12]([H:5])([C:9]([H:15])([H:16])[H:17])[H:13])[H:14])=[O:4])([H:6])([H:7])[H:8]	45.618685631001625	54.90457121199207	-14.023661567877632
IAQRG-KFSLW_4_0_0	[C:0]([C:1]([O:2][O:3][H:5])=[O:4])([H:6])([H:7])[H:8].[C:9](/[C:12](=[C:11](\[C:10]([H:18])([H:19])[H:20])[H:14])[H:13])([H:15])([H:16])[H:17]	[C:0]([C:1]([O:2][O:3][H:5])([O:4][H:19])[C:12]([C:9]([H:15])([H:16])[H:17])([C:11](=[C:10]([H:18])[H:20])[H:14])[H:13])([H:6])([H:7])[H:8]	48.317603990536114	61.47710571498447	TCIT fail
IAYPI-YWWDB_2_0_1	[C:0]([P:3]([C:1]([H:4])([H:5])[H:6])[C:2]([H:10])([H:11])[H:12])([H:7])([H:8])[H:9].[C:13]1([H:16])([H:17])[C:14]([H:18])([H:19])[O:15]1	[C:0]([P:3]([C:1]([H:4])([H:5])[H:6])([C:2]([H:10])([H:11])[H:12])=[O:15])([H:7])([H:8])[H:9].[C:13](=[C:14]([H:18])[H:19])([H:16])[H:17]	49.89014279745384	59.6629757504633	TCIT fail
IAYPI-YWWDB_4_0_3	[C:0]([P:3]([C:1]([H:4])([H:5])[H:6])[C:2]([H:10])([H:11])[H:12])([H:7])([H:8])[H:9].[C:13]1([H:16])([H:17])[C:14]([H:18])([H:19])[O:15]1	[C:0]([P:3]([C:1]([H:4])([H:5])[H:6])([C:2]([H:10])([H:11])[H:12])=[C:13]([H:16])[H:17])([H:7])([H:8])[H:9].[C:14](=[O:15])([H:18])[H:19]	30.981399033967655	41.56685678949428	TCIT fail
IAYPI-YWWDB_5_0_1	[C:0]([P:3]([C:1]([H:4])([H:5])[H:6])[C:2]([H:10])([H:11])[H:12])([H:7])([H:8])[H:9].[C:13]1([H:16])([H:17])[C:14]([H:18])([H:19])[O:15]1	[C:0]([H:7])([H:8])([H:9])[H:16].[C:1]([P:3]([C:2]([H:10])([H:11])[H:12])[C:13]1([H:17])[C:14]([H:18])([H:19])[O:15]1)([H:4])([H:5])[H:6]	105.55713805201849	113.8747764744923	-12.199091778202682
IMROM-WSFSS_11_0_3	[C:0](=[C:1]([H:5])[H:6])([O:2][H:3])[H:4].[C:7](=[O:8])([H:9])[H:10]	[C:0](=[C:1]([H:5])[H:6])([O:2][H:3])[C:7](=[O:8])[H:10].[H:4][H:9]	76.01775584897706	84.94847105297248	-0.38599426386232805
IMROM-WSFSS_14_0_3	[C:0](=[C:1]([H:5])[H:6])([O:2][H:3])[H:4].[C:7](=[O:8])([H:9])[H:10]	[C:0](=[C:1](/[H:6])[C:7](=[O:8])[H:10])(\[O:2][H:3])[H:4].[H:5][H:9]	74.04110092397387	83.01887934045747	-3.44956978967495
IMROM-WSFSS_16_0_0	[C:0](=[C:1]([H:5])[H:6])([O:2][H:3])[H:4].[C:7](=[O:8])([H:9])[H:10]	[C:0](=[C:1]([H:5])[H:6])([O:2][C:7](=[O:8])[H:10])[H:4].[H:3][H:9]	63.49643128598694	71.74065109696777	-6.473231357552575
IMROM-WSFSS_1_0_0	[C:0](=[C:1]([H:5])[H:6])([O:2][H:3])[H:4].[C:7](=[O:8])([H:9])[H:10]	[C:0]1([O:2][H:3])([H:4])[C:1]([H:5])([H:6])[O:8][C:7]1([H:9])[H:10]	64.64540118047532	77.40204180597772	-1.7858508604206453
IMROM-WSFSS_2_0_0	[C:0](=[C:1]([H:5])[H:6])([O:2][H:3])[H:4].[C:7](=[O:8])([H:9])[H:10]	[C:0]1([O:2][H:3])([H:4])[C:1]([H:5])([H:6])[C:7]([H:9])([H:10])[O:8]1	40.45993003147109	54.27455167397758	-9.600382409177815
IMROM-WSFSS_3_0_0	[C:0](=[C:1]([H:5])[H:6])([O:2][H:3])[H:4].[C:7](=[O:8])([H:9])[H:10]	[C:0]([C:1]([H:5])([H:6])[H:9])([O:2][H:3])([H:4])[C:7](=[O:8])[H:10]	50.514514749982595	62.819976044982674	-28.28608986615679
IMROM-WSFSS_4_0_2	[C:0](=[C:1]([H:5])[H:6])([O:2][H:3])[H:4].[C:7](=[O:8])([H:9])[H:10]	[C-:7]#[O+:8].[C:0]([C:1]([H:5])([H:6])[H:10])([O:2][H:3])([H:4])[H:9]	42.11090752597614	50.328144428453754	-27.02007648183556
IMROM-WSFSS_4_0_3	[C:0](=[C:1]([H:5])[H:6])([O:2][H:3])[H:4].[C:7](=[O:8])([H:9])[H:10]	[C:0]([C:1]([H:5])([H:6])[C:7](=[O:8])[H:10])([O:2][H:3])([H:4])[H:9]	41.986033135470386	54.48476735648188	-25.41730401529636
IMROM-WSFSS_6_1_1	[C:0](=[C:1]([H:5])[H:6])([O:2][H:3])[H:4].[C:7](=[O:8])([H:9])[H:10]	[C:0](=[C:1]([H:5])[H:6])([O:2][C:7]([O:8][H:3])([H:9])[H:10])[H:4]	35.08091859749727	45.4894186739713	-11.813097514340347
IMROM-WSFSS_9_0_1	[C:0](=[C:1]([H:5])[H:6])([O:2][H:3])[H:4].[C:7](=[O:8])([H:9])[H:10]	[C:0](=[C:1]([H:5])[H:6])([O:2][H:3])[C:7]([O:8][H:4])([H:9])[H:10]	72.52441046248647	82.29787092495869	-18.04110898661568
KAKZB-VGGSQ_1_0_1	[C:0]([C:1](=[C:3]([H:8])[H:9])[H:5])(=[C:2]([H:6])[H:7])[H:4].[C:10](=[C:11]([H:14])[H:15])([H:12])[H:13]	[C:0]12([H:4])[C:1]([H:5])([C:3]([H:8])([H:9])[C:2]1([H:6])[H:7])[C:11]([H:14])([H:15])[C:10]2([H:12])[H:13]	74.05365111397785	86.5046946129849	-9.070745697896749
KAKZB-VGGSQ_1_0_2	[C:0]([C:1](=[C:3]([H:8])[H:9])[H:5])(=[C:2]([H:6])[H:7])[H:4].[C:10](=[C:11]([H:14])[H:15])([H:12])[H:13]	[C:0](=[C:2]([H:6])[H:7])([H:4])[C:10]([C:11]([C:1](=[C:3]([H:8])[H:9])[H:5])([H:14])[H:15])([H:12])[H:13]	74.99805291148334	87.51121985099407	-18.783699808795408
KAKZB-VGGSQ_1_1_0	[C:0]([C:1](=[C:3]([H:8])[H:9])[H:5])(=[C:2]([H:6])[H:7])[H:4].[C:10](=[C:11]([H:14])[H:15])([H:12])[H:13]	[C:0]([C:1](=[C:3]([H:8])[H:9])[H:5])([C:2]([H:6])([H:7])[H:14])([H:4])[H:12].[C:10](#[C:11][H:15])[H:13]	59.72635420999947	67.92790337499886	15.127151051625239
KAKZB-VGGSQ_2_0_1	[C:0]([C:1](=[C:3]([H:8])[H:9])[H:5])(=[C:2]([H:6])[H:7])[H:4].[C:10](=[C:11]([H:14])[H:15])([H:12])[H:13]	[C:0]1([C:1](=[C:3]([H:8])[H:9])[H:5])([H:4])[C:2]([H:6])([H:7])[C:11]([H:14])([H:15])[C:10]1([H:12])[H:13]	57.86578854248854	70.39652574799057	-15.100621414913956
KAKZB-VGGSQ_3_0_3	[C:0]([C:1](=[C:3]([H:8])[H:9])[H:5])(=[C:2]([H:6])[H:7])[H:4].[C:10](=[C:11]([H:14])[H:15])([H:12])[H:13]	[C:0]([C:1](=[C:3]([H:8])[H:9])[H:5])([C:2]([H:6])([H:7])[H:12])([H:4])[C:10](=[C:11]([H:14])[H:15])[H:13]	78.03519889148428	87.80112923999334	-20.11448374760994
KAKZB-VGGSQ_4_0_0	[C:0]([C:1](=[C:3]([H:8])[H:9])[H:5])(=[C:2]([H:6])[H:7])[H:4].[C:10](=[C:11]([H:14])[H:15])([H:12])[H:13]	[C:0](=[C:1]([C:3]([H:8])([H:9])[C:10]([C:11]([H:4])([H:14])[H:15])([H:12])[H:13])[H:5])=[C:2]([H:6])[H:7]	42.627347844492036	54.118301808497534	-10.288479923518164
KAKZB-VGGSQ_4_0_3	[C:0]([C:1](=[C:3]([H:8])[H:9])[H:5])(=[C:2]([H:6])[H:7])[H:4].[C:10](=[C:11]([H:14])[H:15])([H:12])[H:13]	[C:0]([C:1](=[C:3]([H:8])[H:9])[H:5])(=[C:2]([H:6])[H:7])[C:10]([C:11]([H:4])([H:14])[H:15])([H:12])[H:13]	89.83488752947721	98.22845460149118	-24.880258126195024
KAKZB-VGGSQ_5_0_0	[C:0]([C:1](=[C:3]([H:8])[H:9])[H:5])(=[C:2]([H:6])[H:7])[H:4].[C:10](=[C:11]([H:14])[H:15])([H:12])[H:13]	[C:0]([C:1](=[C:3]([H:8])[H:9])[H:5])(=[C:2]([H:6])[H:7])[C:10](=[C:11]([H:14])[H:15])[H:13].[H:4][H:12]	120.57218536799044	127.97993501549648	4.369980879541107
KAKZB-VGGSQ_6_0_2	[C:0]([C:1](=[C:3]([H:8])[H:9])[H:5])(=[C:2]([H:6])[H:7])[H:4].[C:10](=[C:11]([H:14])[H:15])([H:12])[H:13]	[C:0](\[C:1](=[C:3]([H:8])[H:9])[H:5])(=[C:2](/[H:7])[C:10]([C:11]([H:6])([H:14])[H:15])([H:12])[H:13])[H:4]	91.49590517599258	100.1800091464864	-24.82767686424474
KAKZB-VGGSQ_7_0_3	[C:0]([C:1](=[C:3]([H:8])[H:9])[H:5])(=[C:2]([H:6])[H:7])[H:4].[C:10](=[C:11]([H:14])[H:15])([H:12])[H:13]	[C:0]1([H:4])=[C:1]([H:5])[C:3]([H:8])([H:9])[C:11]([H:14])([H:15])[C:10]([H:12])([H:13])[C:2]1([H:6])[H:7]	22.646190345484698	37.299792189495314	-39.611137667304014
OKKJL-WSFSS_1_0_0	[C:0]([O:1][H:2])([H:3])([H:4])[H:5].[C:6](=[O:7])([H:8])[H:9]	[C:0]([H:3])([H:4])([H:5])[C:6]([O:7][O:1][H:2])([H:8])[H:9]	124.1897776355062	133.79945811849956	36.63814531548757
OKKJL-WSFSS_2_0_0	[C:0]([O:1][H:2])([H:3])([H:4])[H:5].[C:6](=[O:7])([H:8])[H:9]	[C:0]([H:3])([H:4])([H:5])[O:7][C:6]([O:1][H:2])([H:8])[H:9]	64.16284637501656	77.26963730149097	-14.114483747609944
OKKJL-WSFSS_2_1_0	[C:0]([O:1][H:2])([H:3])([H:4])[H:5].[C:6](=[O:7])([H:8])[H:9]	[C:0]([O:1][H:2])([H:4])([H:5])[O:7][C:6]([H:3])([H:8])[H:9]	29.986796476517572	41.435079794488125	-14.114483747609944
OKKJL-WSFSS_2_1_3	[C:0]([O:1][H:2])([H:3])([H:4])[H:5].[C:6](=[O:7])([H:8])[H:9]	[C-:0](=[O+:1]\[H:2])\[H:5].[H:3][C:6]([O:7][H:4])([H:8])[H:9]	68.65142182850914	76.88873903498957	TCIT fail
OKKJL-WSFSS_3_0_2	[C:0]([O:1][H:2])([H:3])([H:4])[H:5].[C:6](=[O:7])([H:8])[H:9]	[C:0]([H:3])([H:4])([H:5])[C:6](=[O:7])[H:9].[O:1]([H:2])[H:8]	90.86463061899909	98.36085910599574	-22.30473231357552
OKKJL-WSFSS_4_0_3	[C:0]([O:1][H:2])([H:3])([H:4])[H:5].[C:6](=[O:7])([H:8])[H:9]	[C:0]([H:3])([H:4])([H:5])[H:8].[O:1]([H:2])[C:6](=[O:7])[H:9]	84.8901126695128	94.63345267598972	-29.61950286806883
OKKJL-WSFSS_5_0_2	[C:0]([O:1][H:2])([H:3])([H:4])[H:5].[C:6](=[O:7])([H:8])[H:9]	[C:0]([O:1][H:2])([H:4])([H:5])[C:6]([O:7][H:3])([H:8])[H:9]	73.1318396585045	83.34079171400079	-18.04565009560229
OKKJL-WSFSS_6_0_0	[C:0]([O:1][H:2])([H:3])([H:4])[H:5].[C:6](=[O:7])([H:8])[H:9]	[C:0]([O:1][H:2])([H:4])([H:5])[C:6](=[O:7])[H:9].[H:3][H:8]	78.02264870149814	87.34743987149736	1.7820267686424516
OKKJL-WSFSS_7_0_1	[C:0]([O:1][H:2])([H:3])([H:4])[H:5].[C:6](=[O:7])([H:8])[H:9]	[C:0]([O:1][O:7][C:6]([H:2])([H:8])[H:9])([H:3])([H:4])[H:5]	97.43402757449941	105.49438710199857	44.83747609942638
OKKJL-WSFSS_8_0_0	[C:0]([O:1][H:2])([H:3])([H:4])[H:5].[C:6](=[O:7])([H:8])[H:9]	[C:0]([O:1][C:6](=[O:7])[H:9])([H:3])([H:4])[H:5].[H:2][H:8]	59.05429153550195	67.97684911600012	-6.664196940726573
QGZKD-STSCV_10_0_0	[C:0]([C:3]([O:4][C:1]([C:2]([H:11])([H:12])[H:13])([H:9])[H:10])=[O:8])([F:5])([F:6])[F:7].[N:14]([H:15])([H:16])[H:17]	[C:0]([C:3]([O:4][C:1]([C:2]([H:12])([H:13])[N:14]([H:16])[H:17])([H:9])[H:10])=[O:8])([F:5])([F:6])[F:7].[H:11][H:15]	121.20094988697244	128.7655769094926	17.993785850860434
QGZKD-STSCV_11_0_0	[C:0]([C:3]([O:4][C:1]([C:2]([H:11])([H:12])[H:13])([H:9])[H:10])=[O:8])([F:5])([F:6])[F:7].[N:14]([H:15])([H:16])[H:17]	[C:0]([C:3](=[O:8])[N:14]([H:16])[H:17])([F:5])([F:6])[F:7].[C:1]([C:2]([H:11])([H:12])[H:13])([O:4][H:15])([H:9])[H:10]	37.14981741901726	48.19084707146378	0.9091778202677072
QGZKD-STSCV_13_0_0	[C:0]([C:3]([O:4][C:1]([C:2]([H:11])([H:12])[H:13])([H:9])[H:10])=[O:8])([F:5])([F:6])[F:7].[N:14]([H:15])([H:16])[H:17]	[C:0]([C:3]([O:4][C:1]([C:2]([H:11])([H:12])[H:13])([H:9])[H:10])([O:8][H:15])[N:14]([H:16])[H:17])([F:5])([F:6])[F:7]	35.07903606903769	47.20816719444792	-2.7148661567877443
QGZKD-STSCV_14_0_0	[C:0]([C:3]([O:4][C:1]([C:2]([H:11])([H:12])[H:13])([H:9])[H:10])=[O:8])([F:5])([F:6])[F:7].[N:14]([H:15])([H:16])[H:17]	[C:0]([C:3]([O:4][C:1]([C:2]([H:11])([H:12])[H:13])([H:9])[H:10])([O:8][N:14]([H:16])[H:17])[H:15])([F:5])([F:6])[F:7]	114.26132232651511	126.37476571446494	43.68905353728491
QGZKD-STSCV_2_0_0	[C:0]([C:3]([O:4][C:1]([C:2]([H:11])([H:12])[H:13])([H:9])[H:10])=[O:8])([F:5])([F:6])[F:7].[N:14]([H:15])([H:16])[H:17]	[C:0]([F:5])([F:6])([F:7])[H:15].[C:1]([C:2]([H:11])([H:12])[H:13])([O:4][C:3](=[O:8])[N:14]([H:16])[H:17])([H:9])[H:10]	60.09909485300364	70.19321266998666	-12.428537284894832
QGZKD-STSCV_3_0_2	[C:0]([C:3]([O:4][C:1]([C:2]([H:11])([H:12])[H:13])([H:9])[H:10])=[O:8])([F:5])([F:6])[F:7].[N:14]([H:15])([H:16])[H:17]	[C:0]([C:3]([O:4][C:1]([C:2]([H:11])([H:12])[H:13])([H:9])[H:10])=[O:8])([F:6])([F:7])[N:14]([H:16])[H:17].[F:5][H:15]	65.49253900551236	77.59092216550022	-6.328871892925434
QGZKD-STSCV_6_0_0	[C:0]([C:3]([O:4][C:1]([C:2]([H:11])([H:12])[H:13])([H:9])[H:10])=[O:8])([F:5])([F:6])[F:7].[N:14]([H:15])([H:16])[H:17]	[C:0]([C:3]([O:4][C:1]([H:9])([H:10])[H:15])=[O:8])([F:5])([F:6])[F:7].[C:2]([H:11])([H:12])([H:13])[N:14]([H:16])[H:17]	110.33687791350718	119.28830093095031	13.28561185468451
QGZKD-STSCV_7_0_0	[C:0]([C:3]([O:4][C:1]([C:2]([H:11])([H:12])[H:13])([H:9])[H:10])=[O:8])([F:5])([F:6])[F:7].[N:14]([H:15])([H:16])[H:17]	[C:0]([C:3]([O:4][H:15])=[O:8])([F:5])([F:6])[F:7].[C:1]([C:2]([H:11])([H:12])[H:13])([H:9])([H:10])[N:14]([H:16])[H:17]	54.98363740900646	63.85913177699862	3.3910133843212478
QGZKD-STSCV_8_0_2	[C:0]([C:3]([O:4][C:1]([C:2]([H:11])([H:12])[H:13])([H:9])[H:10])=[O:8])([F:5])([F:6])[F:7].[N:14]([H:15])([H:16])[H:17]	[C:0]([C:3](=[O:4])[O:8][H:16])([F:5])([F:6])[F:7].[C:1](=[C:2]([H:12])[H:13])([H:9])[H:10].[H:11][N:14]([H:15])[H:17]	42.15546070043499	49.24694555993695	17.08699808795413
VGGSQ-YOTZY_1_1_1	[C:0]([P:2]([C:1]([H:7])([H:8])[H:9])[H:3])([H:4])([H:5])[H:6].[C:10](=[C:11]([H:14])[H:15])([H:12])[H:13]	[C:0]([P:2]([C:1]([H:7])([H:8])[H:9])[H:3])([H:5])([H:6])[C:10]([C:11]([H:4])([H:14])[H:15])([H:12])[H:13]	84.69746725296415	93.91809184601235	-21.407504780114724
VGGSQ-YOTZY_2_0_0	[C:0]([P:2]([C:1]([H:7])([H:8])[H:9])[H:3])([H:4])([H:5])[H:6].[C:10](=[C:11]([H:14])[H:15])([H:12])[H:13]	[C:0]([H:4])([H:5])([H:6])[C:10](=[C:11]([H:14])[H:15])[H:13].[C:1]([P:2]([H:3])[H:12])([H:7])([H:8])[H:9]	103.01384204848345	113.57921949998945	1.3429732313575529
VGGSQ-YOTZY_2_0_1	[C:0]([P:2]([C:1]([H:7])([H:8])[H:9])[H:3])([H:4])([H:5])[H:6].[C:10](=[C:11]([H:14])[H:15])([H:12])[H:13]	[C:0]([H:4])([H:5])([H:6])[C:10]([C:11]([H:8])([H:14])[H:15])([H:12])[H:13].[C:1](=[P:2][H:3])([H:7])[H:9]	96.42750233649025	108.39159846349611	TCIT fail
VGGSQ-YOTZY_3_0_3	[C:0]([P:2]([C:1]([H:7])([H:8])[H:9])[H:3])([H:4])([H:5])[H:6].[C:10](=[C:11]([H:14])[H:15])([H:12])[H:13]	[C:0]([P:2]1([C:1]([H:7])([H:8])[H:9])([H:3])[C:10]([H:12])([H:13])[C:11]1([H:14])[H:15])([H:4])([H:5])[H:6]	39.808575170474796	52.23765583698379	TCIT fail
VGGSQ-YOTZY_4_0_3	[C:0]([P:2]([C:1]([H:7])([H:8])[H:9])[H:3])([H:4])([H:5])[H:6].[C:10](=[C:11]([H:14])[H:15])([H:12])[H:13]	[C:0]([P:2]([C:1]([H:7])([H:8])[H:9])([H:3])([C:10](=[C:11]([H:14])[H:15])[H:13])[H:12])([H:4])([H:5])[H:6]	62.673766331495116	72.37318067301159	2.6077915869980886
VGGSQ-YOTZY_5_0_0	[C:0]([P:2]([C:1]([H:7])([H:8])[H:9])[H:3])([H:4])([H:5])[H:6].[C:10](=[C:11]([H:14])[H:15])([H:12])[H:13]	[C:0]([P:2]=[C:1]([H:8])[H:9])([H:4])([H:5])[H:6].[H:3][C:11]([C:10]([H:7])([H:12])[H:13])([H:14])[H:15]	36.12885946249104	46.533594482010244	TCIT fail
VGGSQ-YOTZY_5_0_3	[C:0]([P:2]([C:1]([H:7])([H:8])[H:9])[H:3])([H:4])([H:5])[H:6].[C:10](=[C:11]([H:14])[H:15])([H:12])[H:13]	[C:0]([P:2]([C:1]([H:7])([H:8])[H:9])[C:10]([C:11]([H:3])([H:14])[H:15])([H:12])[H:13])([H:4])([H:5])[H:6]	47.42277544351247	58.338303195990484	-27.475621414913956
VGGSQ-YOTZY_6_0_1	[C:0]([P:2]([C:1]([H:7])([H:8])[H:9])[H:3])([H:4])([H:5])[H:6].[C:10](=[C:11]([H:14])[H:15])([H:12])[H:13]	[C:0]([P:2](=[C:1]([H:7])[H:9])([H:3])[C:10]([C:11]([H:8])([H:14])[H:15])([H:12])[H:13])([H:4])([H:5])[H:6]	45.684574128513624	55.28797951648714	TCIT fail
VGGSQ-YOTZY_6_0_2	[C:0]([P:2]([C:1]([H:7])([H:8])[H:9])[H:3])([H:4])([H:5])[H:6].[C:10](=[C:11]([H:14])[H:15])([H:12])[H:13]	[C:0]([P:2]([C:1]([H:7])([H:8])[H:9])[H:15])([H:4])([H:5])[H:6].[C:10](#[C:11][H:14])[H:13].[H:3][H:12]	96.36851644349649	101.37917980100856	41.09177820267686
VGGSQ-YOTZY_6_0_3	[C:0]([P:2]([C:1]([H:7])([H:8])[H:9])[H:3])([H:4])([H:5])[H:6].[C:10](=[C:11]([H:14])[H:15])([H:12])[H:13]	[C:0]([P:2]([C:1]([H:7])([H:8])[H:9])[C:10](=[C:11]([H:14])[H:15])[H:13])([H:4])([H:5])[H:6].[H:3][H:12]	101.76572565299571	110.67698806250456	2.269120458891014
VQTUB-XLYOF_2_0_0	[C:0]([C:2]([C:1]([H:7])([H:8])[H:9])=[C:3]([H:10])[H:11])([H:4])([H:5])[H:6].[O:12]([H:13])[H:14]	[C:0]([H:4])([H:5])([H:6])[H:13].[C:1]([C:2](=[C:3]([H:10])[H:11])[O:12][H:14])([H:7])([H:8])[H:9]	102.47606640700359	108.95070942799346	3.286806883365203
VQTUB-XLYOF_3_0_0	[C:0]([C:2]([C:1]([H:7])([H:8])[H:9])=[C:3]([H:10])[H:11])([H:4])([H:5])[H:6].[O:12]([H:13])[H:14]	[C:0]([C:2]([C:1]([H:7])([H:8])[H:9])=[C:3]([H:10])[H:11])([H:5])([H:6])[O:12][H:14].[H:4][H:13]	113.61184999399623	117.89083727450077	22.699330783938823
VQTUB-XLYOF_4_0_0	[C:0]([C:2]([C:1]([H:7])([H:8])[H:9])=[C:3]([H:10])[H:11])([H:4])([H:5])[H:6].[O:12]([H:13])[H:14]	[C:0]([C:2]([C:1]([H:7])([H:8])[H:9])([C:3]([H:10])([H:11])[H:13])[O:12][H:14])([H:4])([H:5])[H:6]	50.15495180649866	58.92753461650095	-13.477533460803055
VQTUB-XLYOF_5_0_0	[C:0]([C:2]([C:1]([H:7])([H:8])[H:9])=[C:3]([H:10])[H:11])([H:4])([H:5])[H:6].[O:12]([H:13])[H:14]	[C:0]([C:2]([C:1]([H:7])([H:8])[H:9])([C:3]([H:10])([H:11])[O:12][H:14])[H:13])([H:4])([H:5])[H:6]	60.566589430482594	69.15091939049648	-6.353250478011457
VQTUB-XLYOF_6_0_3	[C:0]([C:2]([C:1]([H:7])([H:8])[H:9])=[C:3]([H:10])[H:11])([H:4])([H:5])[H:6].[O:12]([H:13])[H:14]	[C:0]([C:2]([C:1]([H:7])([H:8])[H:9])=[C:3]([H:11])[O:12][H:14])([H:4])([H:5])[H:6].[H:10][H:13]	103.66645192849442	109.4602471419911	17.67805927342257
XLYOF-ZEXFA_10_0_1	[C:0](/[C:2](=[C:3](\[C:1]([H:10])([H:11])[H:12])[H:6])[O:4][H:5])([H:7])([H:8])[H:9].[O:13]([H:14])[H:15]	[C:0](/[C:2](=[C:3](\[C:1]([H:10])([H:11])[H:12])[O:13][H:15])[O:4][H:5])([H:7])([H:8])[H:9].[H:6][H:14]	101.08174029801046	107.62854691149647	18.909177820267697
XLYOF-ZEXFA_2_0_1	[C:0](/[C:2](=[C:3](\[C:1]([H:10])([H:11])[H:12])[H:6])[O:4][H:5])([H:7])([H:8])[H:9].[O:13]([H:14])[H:15]	[C:0]([H:7])([H:8])([H:9])[H:14].[C:1]([C:3](=[C:2]([O:4][H:5])[O:13][H:15])[H:6])([H:10])([H:11])[H:12]	101.48271886849683	108.39159846349611	3.3941204588910048
XLYOF-ZEXFA_5_0_0	[C:0](/[C:2](=[C:3](\[C:1]([H:10])([H:11])[H:12])[H:6])[O:4][H:5])([H:7])([H:8])[H:9].[O:13]([H:14])[H:15]	[C:0](/[C:2](=[C:3](/[H:6])[O:13][H:15])[O:4][H:5])([H:7])([H:8])[H:9].[C:1]([H:10])([H:11])([H:12])[H:14]	114.0548717010013	120.10469079049365	11.586281070745692
XLYOF-ZEXFA_6_0_2	[C:0](/[C:2](=[C:3](\[C:1]([H:10])([H:11])[H:12])[H:6])[O:4][H:5])([H:7])([H:8])[H:9].[O:13]([H:14])[H:15]	[C:0](/[C:2](=[C:3](\[C:1]([H:11])([H:12])[O:13][H:15])[H:6])[O:4][H:5])([H:7])([H:8])[H:9].[H:10][H:14]	100.55149477052942	104.78404634800852	24.09058317399618
XLYOF-ZEXFA_7_0_0	[C:0](/[C:2](=[C:3](\[C:1]([H:10])([H:11])[H:12])[H:6])[O:4][H:5])([H:7])([H:8])[H:9].[O:13]([H:14])[H:15]	[C:0]([C:2]([C:3]([C:1]([H:10])([H:11])[H:12])([H:6])[H:14])([O:4][H:5])[O:13][H:15])([H:7])([H:8])[H:9]	44.84935898398215	53.70414553849092	-14.885994263862337
XLYOF-ZEXFA_8_0_1	[C:0](/[C:2](=[C:3](\[C:1]([H:10])([H:11])[H:12])[H:6])[O:4][H:5])([H:7])([H:8])[H:9].[O:13]([H:14])[H:15]	[C:0]([C:2]([C:3](=[C:1]([H:11])[H:12])[H:6])([O:4][H:5])[H:14])([H:7])([H:8])[H:9].[H:10][O:13][H:15]	64.1239407859721	71.29574686148528	5.3021032504780035
XLYOF-ZEXFA_8_0_2	[C:0](/[C:2](=[C:3](\[C:1]([H:10])([H:11])[H:12])[H:6])[O:4][H:5])([H:7])([H:8])[H:9].[O:13]([H:14])[H:15]	[C:0]([C:2]([C:3]([C:1]([H:10])([H:11])[H:12])([H:6])[O:13][H:15])([O:4][H:5])[H:14])([H:7])([H:8])[H:9]	62.42150751248995	70.38460306750284	-8.89770554493308
